# Supplementary material for: Quantitative proteomics reveal lineage-specific protein profiles in iPSC-derived Marfan syndrome smooth muscle cells
Source: Sci Rep. 2020 Nov 23;10:20392. doi: 10.1038/s41598-020-77274-w (PMC7683538; doi:10.1038/s41598-020-77274-w)
Supplement: Supplementary file 2 — Supplementary Information 2. Supplementary Fig. 1. Western blotting technical conditions. (A) Human iPSC SMC; (B) Human aortic tissue Data in support to Fig. 4. [file 41598_2020_77274_MOESM2_ESM.xlsx]

## Sheet: Table 1
Iosef et al. -Quantitative proteomics reveal lineage-specific protein profiles in iPSC-derived Marfan syndrome smooth muscle cells
Authors: Cristiana Iosef, Albert J. Pedroza, Jason Z. Cui, Alex R. Dalal, Mamoru Arakawa, Yasushi Tashima, Tiffany K. Koyano, Grayson Burdon, Samantha M.P. Churovich, Joshua O. Orrick, Mitchel Pariani and Michael P. Fischbein
Table 1.	Comprehensive proteomic profile of iTRAQ-1 and iTRAQ-2 datasets
iTRAQ1
	UniProtKB ID		TECHNICAL INFO - PEPTIDE DETECTION						PROTEIN NAME and coding
#		Confidence Interval	Sequence coverage (%)	Mw	pI	# Matching peptide
1	ACTG_HUMAN	0.95	0.5	47850	5.31	40	Actin, cytoplasmic 2 OS=Homo sapiens OX=9606 GN=ACTG1 PE=1 SV=1
2	MYH9_HUMAN	0.95	0.24	289666	5.5	56	Myosin-9 OS=Homo sapiens OX=9606 GN=MYH9 PE=1 SV=4
3	BIP_HUMAN	0.95	0.36	91149	5.07	31	Endoplasmic reticulum chaperone BiP OS=Homo sapiens OX=9606 GN=HSPA5 PE=1 SV=2
4	ACTC_HUMAN	0.95	0.42	48076	5.23	31	Actin, alpha cardiac muscle 1 OS=Homo sapiens OX=9606 GN=ACTC1 PE=1 SV=1
5	HSP7C_HUMAN	0.95	0.25	87586	5.37	23	Heat shock cognate 71 kDa protein OS=Homo sapiens OX=9606 GN=HSPA8 PE=1 SV=1
6	FINC_HUMAN	0.95	0.13	286492	5.46	37	Fibronectin OS=Homo sapiens OX=9606 GN=FN1 PE=1 SV=4
7	ACTN1_HUMAN	0.95	0.25	119724	5.25	28	Alpha-actinin-1 OS=Homo sapiens OX=9606 GN=ACTN1 PE=1 SV=2
8	HS90B_HUMAN	0.95	0.3	106332	4.97	32	Heat shock protein HSP 90-beta OS=Homo sapiens OX=9606 GN=HSP90AB1 PE=1 SV=4
9	ENPL_HUMAN	0.95	0.32	116444	4.76	35	Endoplasmin OS=Homo sapiens OX=9606 GN=HSP90B1 PE=1 SV=1
10	FLNA_HUMAN	0.95	0.14	329541	5.7	40	Filamin-A OS=Homo sapiens OX=9606 GN=FLNA PE=1 SV=4
11	ANXA2_HUMAN	0.95	0.52	48619	7.57	20	Annexin A2 OS=Homo sapiens OX=9606 GN=ANXA2 PE=1 SV=2
12	HS90A_HUMAN	0.95	0.28	109247	4.94	27	Heat shock protein HSP 90-alpha OS=Homo sapiens OX=9606 GN=HSP90AA1 PE=1 SV=5
13	CKAP4_HUMAN	0.95	0.22	78455	5.63	14	Cytoskeleton-associated protein 4 OS=Homo sapiens OX=9606 GN=CKAP4 PE=1 SV=2
14	TBE1_HUMAN	0.95	0.3	70240	5.14	19	Matrix metalloproteinase-2 OS=Homo sapiens OX=9606 GN=MMP2 PE=1 SV=3
15	MYH10_HUMAN	0.95	0.12	288786	5.44	29	Myosin-10 OS=Homo sapiens OX=9606 GN=MYH10 PE=1 SV=3
16	PDIA1_HUMAN	0.95	0.2	71683	4.76	15	Protein disulfide-isomerase OS=Homo sapiens OX=9606 GN=P4HB PE=1 SV=3
17	TBA1B_HUMAN	0.95	0.28	56204	4.94	17	Tubulin alpha-1B chain OS=Homo sapiens OX=9606 GN=TUBA1B PE=1 SV=1
18	ACTN4_HUMAN	0.95	0.21	122737	5.27	21	Alpha-actinin-4 OS=Homo sapiens OX=9606 GN=ACTN4 PE=1 SV=2
19	CH60_HUMAN	0.95	0.27	77443	5.7	16	60 kDa heat shock protein, mitochondrial OS=Homo sapiens OX=9606 GN=HSPD1 PE=1 SV=2
20	TBB5_HUMAN	0.95	0.25	54506	4.78	12	Tubulin beta chain OS=Homo sapiens OX=9606 GN=TUBB PE=1 SV=2
21	KPYM_HUMAN	0.95	0.19	69460	7.96	14	Pyruvate kinase PKM OS=Homo sapiens OX=9606 GN=PKM PE=1 SV=4
22	CALR_HUMAN	0.95	0.21	61193	4.29	12	Calreticulin OS=Homo sapiens OX=9606 GN=CALR PE=1 SV=1
23	GRP75_HUMAN	0.95	0.11	89758	5.87	8	Stress-70 protein, mitochondrial OS=Homo sapiens OX=9606 GN=HSPA9 PE=1 SV=2
24	VIME_HUMAN	0.95	0.22	60616	5.06	16	Vimentin OS=Homo sapiens OX=9606 GN=VIM PE=1 SV=4
25	4F2_HUMAN	0.95	0.12	77078	4.89	9	4F2 cell-surface antigen heavy chain OS=Homo sapiens OX=9606 GN=SLC3A2 PE=1 SV=3
26	GSTP1_HUMAN	0.95	0.29	27296	5.43	4	Glutathione S-transferase P OS=Homo sapiens OX=9606 GN=GSTP1 PE=1 SV=2
27	ROA2_HUMAN	0.95	0.19	43491	8.97	9	Heterogeneous nuclear ribonucleoproteins A2/B1 OS=Homo sapiens OX=9606 GN=HNRNPA2B1 PE=1 SV=2
28	GANAB_HUMAN	0.95	0.14	115324	5.74	20	Neutral alpha-glucosidase AB OS=Homo sapiens OX=9606 GN=GANAB PE=1 SV=3
29	PDIA3_HUMAN	0.95	0.2	71653	5.98	13	Protein disulfide-isomerase A3 OS=Homo sapiens OX=9606 GN=PDIA3 PE=1 SV=4
30	G3P_HUMAN	0.95	0.24	44244	8.57	11	Glyceraldehyde-3-phosphate dehydrogenase OS=Homo sapiens OX=9606 GN=GAPDH PE=1 SV=3
31	ATPA_HUMAN	0.95	0.17	69144	9.16	13	ATP synthase subunit alpha, mitochondrial OS=Homo sapiens OX=9606 GN=ATP5A1 PE=1 SV=1
32	H4_HUMAN	0.95	0.38	15011	11.36	5	Histone H4 OS=Homo sapiens OX=9606 GN=HIST1H4A PE=1 SV=2
33	ROA1_HUMAN	0.95	0.22	44503	9.17	9	Heterogeneous nuclear ribonucleoprotein A1 OS=Homo sapiens OX=9606 GN=HNRNPA1 PE=1 SV=5
34	1433Z_HUMAN	0.95	0.33	34116	4.73	8	14-3-3 protein zeta/delta OS=Homo sapiens OX=9606 GN=YWHAZ PE=1 SV=1
35	TBB2B_HUMAN	0.95	0.24	54788	4.78	11	Tubulin beta-2B chain OS=Homo sapiens OX=9606 GN=TUBB2B PE=1 SV=1
36	HS71L_HUMAN	0.95	0.09	86150	5.76	8	Heat shock 70 kDa protein 1-like OS=Homo sapiens OX=9606 GN=HSPA1L PE=1 SV=2
37	VINC_HUMAN	0.95	0.07	147754	5.5	7	Vinculin OS=Homo sapiens OX=9606 GN=VCL PE=1 SV=4
38	RPN1_HUMAN	0.95	0.12	80999	5.96	9	Dolichyl-diphosphooligosaccharide--protein glycosyltransferase subunit 1 OS=Homo sapiens OX=9606 GN=RPN1 PE=1 SV=1
39	UBA1_HUMAN	0.95	0.05	134201	5.49	4	Ubiquitin-like modifier-activating enzyme 1 OS=Homo sapiens OX=9606 GN=UBA1 PE=1 SV=3
40	MOES_HUMAN	0.95	0.11	86943	6.08	12	Moesin OS=Homo sapiens OX=9606 GN=MSN PE=1 SV=3
41	DHX9_HUMAN	0.95	0.07	160947	6.41	6	ATP-dependent RNA helicase A OS=Homo sapiens OX=9606 GN=DHX9 PE=1 SV=4
42	ITB1_HUMAN	0.95	0.1	106001	5.27	10	Integrin beta-1 OS=Homo sapiens OX=9606 GN=ITGB1 PE=1 SV=2
43	PDIA6_HUMAN	0.95	0.14	57217	4.95	5	Protein disulfide-isomerase A6 OS=Homo sapiens OX=9606 GN=PDIA6 PE=1 SV=1
44	EZRI_HUMAN	0.95	0.15	86405	5.94	13	Ezrin OS=Homo sapiens OX=9606 GN=EZR PE=1 SV=4
45	PLD3_HUMAN	0.95	0.09	59842	6.02	6	Phospholipase D3 OS=Homo sapiens OX=9606 GN=PLD3 PE=1 SV=1
46	HS71A_HUMAN	0.95	0.08	85524	5.48	8	Heat shock 70 kDa protein 1A OS=Homo sapiens OX=9606 GN=HSPA1A PE=1 SV=1
47	H2B1C_HUMAN	0.95	0.5	20286	10.31	8	Histone H2B type 1-C/E/F/G/I OS=Homo sapiens OX=9606 GN=HIST1H2BC PE=1 SV=4
48	TPM1_HUMAN	0.95	0.13	44553	4.69	5	Tropomyosin alpha-1 chain OS=Homo sapiens OX=9606 GN=TPM1 PE=1 SV=2
49	RS27A_HUMAN	0.95	0.17	25863	9.68	9	Ubiquitin-40S ribosomal protein S27a OS=Homo sapiens OX=9606 GN=RPS27A PE=1 SV=2
50	TKT_HUMAN	0.95	0.1	80916	7.58	13	Transketolase OS=Homo sapiens OX=9606 GN=TKT PE=1 SV=3
51	CO1A1_HUMAN	0.95	0.07	156500	5.6	8	Collagen alpha-1(I) chain OS=Homo sapiens OX=9606 GN=COL1A1 PE=1 SV=5
52	RAB10_HUMAN	0.95	0.11	29219	8.59	2	Ras-related protein Rab-10 OS=Homo sapiens OX=9606 GN=RAB10 PE=1 SV=1
53	TCPG_HUMAN	0.95	0.11	71751	6.1	7	T-complex protein 1 subunit gamma OS=Homo sapiens OX=9606 GN=CCT3 PE=1 SV=4
54	ADT2_HUMAN	0.95	0.16	40132	9.71	8	ADP/ATP translocase 2 OS=Homo sapiens OX=9606 GN=SLC25A5 PE=1 SV=7
55	PPIB_HUMAN	0.95	0.26	31941	9.42	7	Peptidyl-prolyl cis-trans isomerase B OS=Homo sapiens OX=9606 GN=PPIB PE=1 SV=2
56	ACLY_HUMAN	0.95	0.04	142969	6.95	6	ATP-citrate synthase OS=Homo sapiens OX=9606 GN=ACLY PE=1 SV=3
57	HNRPU_HUMAN	0.95	0.03	112127	5.76	5	Heterogeneous nuclear ribonucleoprotein U OS=Homo sapiens OX=9606 GN=HNRNPU PE=1 SV=6
58	ALBU_HUMAN	0.95	0.06	87878	5.92	7	Serum albumin OS=Homo sapiens OX=9606 GN=ALB PE=1 SV=2
59	LDHA_HUMAN	0.95	0.1	45487	8.44	4	L-lactate dehydrogenase A chain OS=Homo sapiens OX=9606 GN=LDHA PE=1 SV=2
60	ANXA6_HUMAN	0.95	0.16	91948	5.42	14	Annexin A6 OS=Homo sapiens OX=9606 GN=ANXA6 PE=1 SV=3
61	CALX_HUMAN	0.95	0.17	84561	4.47	12	Calnexin OS=Homo sapiens OX=9606 GN=CANX PE=1 SV=2
62	H2A1A_HUMAN	0.95	0.22	18180	10.86	4	Histone H2A type 1-A OS=Homo sapiens OX=9606 GN=HIST1H2AA PE=1 SV=3
63	PROF1_HUMAN	0.95	0.29	18391	8.44	4	Profilin-1 OS=Homo sapiens OX=9606 GN=PFN1 PE=1 SV=2
64	H90B4_HUMAN	0.95	0.07	74046	4.65	6	Putative heat shock protein HSP 90-beta 4 OS=Homo sapiens OX=9606 GN=HSP90AB4P PE=5 SV=1
65	TERA_HUMAN	0.95	0.11	103868	5.14	10	Transitional endoplasmic reticulum ATPase OS=Homo sapiens OX=9606 GN=VCP PE=1 SV=4
66	SERA_HUMAN	0.95	0.09	64828	6.29	6	D-3-phosphoglycerate dehydrogenase OS=Homo sapiens OX=9606 GN=PHGDH PE=1 SV=4
67	CLH1_HUMAN	0.95	0.07	221000	5.48	10	Clathrin heavy chain 1 OS=Homo sapiens OX=9606 GN=CLTC PE=1 SV=5
68	PRDX1_HUMAN	0.95	0.31	28180	8.27	7	Peroxiredoxin-1 OS=Homo sapiens OX=9606 GN=PRDX1 PE=1 SV=1
69	PRDX6_HUMAN	0.95	0.21	30799	6	5	Peroxiredoxin-6 OS=Homo sapiens OX=9606 GN=PRDX6 PE=1 SV=3
70	PLST_HUMAN	0.95	0.07	86281	5.41	5	Plastin-3 OS=Homo sapiens OX=9606 GN=PLS3 PE=1 SV=4
71	ANXA5_HUMAN	0.95	0.16	42911	4.94	5	Annexin A5 OS=Homo sapiens OX=9606 GN=ANXA5 PE=1 SV=2
72	FLNC_HUMAN	0.95	0.06	339209	5.65	16	Filamin-C OS=Homo sapiens OX=9606 GN=FLNC PE=1 SV=3
73	LDHB_HUMAN	0.95	0.09	44829	5.71	3	L-lactate dehydrogenase B chain OS=Homo sapiens OX=9606 GN=LDHB PE=1 SV=2
74	GTR1_HUMAN	0.95	0.04	59220	8.93	4	Solute carrier family 2, facilitated glucose transporter member 1 OS=Homo sapiens OX=9606 GN=SLC2A1 PE=1 SV=2
75	PGRC2_HUMAN	0.95	0.12	27758	4.76	2	Membrane-associated progesterone receptor component 2 OS=Homo sapiens OX=9606 GN=PGRMC2 PE=1 SV=1
76	GTR3_HUMAN	0.95	0.04	59061	6.84	3	Solute carrier family 2, facilitated glucose transporter member 3 OS=Homo sapiens OX=9606 GN=SLC2A3 PE=1 SV=1
77	PRDX2_HUMAN	0.95	0.18	26441	5.66	4	Peroxiredoxin-2 OS=Homo sapiens OX=9606 GN=PRDX2 PE=1 SV=5
78	RAB5A_HUMAN	0.95	0.16	27903	8.32	3	Ras-related protein Rab-5A OS=Homo sapiens OX=9606 GN=RAB5A PE=1 SV=2
79	CO3A1_HUMAN	0.95	0.04	157644	6.21	6	Collagen alpha-1(III) chain OS=Homo sapiens OX=9606 GN=COL3A1 PE=1 SV=4
80	MATR3_HUMAN	0.95	0.05	114947	5.87	5	Matrin-3 OS=Homo sapiens OX=9606 GN=MATR3 PE=1 SV=2
81	FSCN1_HUMAN	0.95	0.08	63318	6.84	6	Fascin OS=Homo sapiens OX=9606 GN=FSCN1 PE=1 SV=3
82	RAB7A_HUMAN	0.95	0.09	28951	6.4	3	Ras-related protein Rab-7a OS=Homo sapiens OX=9606 GN=RAB7A PE=1 SV=1
83	SPTB2_HUMAN	0.95	0.03	329196	5.39	8	Spectrin beta chain, non-erythrocytic 1 OS=Homo sapiens OX=9606 GN=SPTBN1 PE=1 SV=2
84	ALDOA_HUMAN	0.95	0.18	47609	8.3	8	Fructose-bisphosphate aldolase A OS=Homo sapiens OX=9606 GN=ALDOA PE=1 SV=2
85	SCRB2_HUMAN	0.95	0.13	61861	5	8	Lysosome membrane protein 2 OS=Homo sapiens OX=9606 GN=SCARB2 PE=1 SV=2
86	PHB2_HUMAN	0.95	0.12	39360	9.83	4	Prohibitin-2 OS=Homo sapiens OX=9606 GN=PHB2 PE=1 SV=2
87	EF1A1_HUMAN	0.95	0.13	64711	9.1	11	Elongation factor 1-alpha 1 OS=Homo sapiens OX=9606 GN=EEF1A1 PE=1 SV=1
88	H2A2B_HUMAN	0.95	0.24	18246	10.88	4	Histone H2A type 2-B OS=Homo sapiens OX=9606 GN=HIST2H2AB PE=1 SV=3
89	FLNB_HUMAN	0.95	0.03	330922	5.47	7	Filamin-B OS=Homo sapiens OX=9606 GN=FLNB PE=1 SV=2
90	CSRP1_HUMAN	0.95	0.13	27855	8.9	2	Cysteine and glycine-rich protein 1 OS=Homo sapiens OX=9606 GN=CSRP1 PE=1 SV=3
91	HSPB1_HUMAN	0.95	0.17	25202	5.98	3	Heat shock protein beta-1 OS=Homo sapiens OX=9606 GN=HSPB1 PE=1 SV=2
92	TCPH_HUMAN	0.95	0.1	72106	7.55	6	T-complex protein 1 subunit eta OS=Homo sapiens OX=9606 GN=CCT7 PE=1 SV=2
93	CALD1_HUMAN	0.95	0.09	125117	5.62	8	Caldesmon OS=Homo sapiens OX=9606 GN=CALD1 PE=1 SV=3
94	RAB8A_HUMAN	0.95	0.12	30042	9.15	2	Ras-related protein Rab-8A OS=Homo sapiens OX=9606 GN=RAB8A PE=1 SV=1
95	ENOA_HUMAN	0.95	0.09	59003	7.01	5	Alpha-enolase OS=Homo sapiens OX=9606 GN=ENO1 PE=1 SV=2
96	RS9_HUMAN	0.95	0.21	28662	10.66	5	40S ribosomal protein S9 OS=Homo sapiens OX=9606 GN=RPS9 PE=1 SV=3
97	ECHM_HUMAN	0.95	0.12	38972	8.34	2	Enoyl-CoA hydratase, mitochondrial OS=Homo sapiens OX=9606 GN=ECHS1 PE=1 SV=4
98	XRCC6_HUMAN	0.95	0.06	88051	6.23	4	X-ray repair cross-complementing protein 6 OS=Homo sapiens OX=9606 GN=XRCC6 PE=1 SV=2
99	TM109_HUMAN	0.95	0.04	28627	10.48	2	Transmembrane protein 109 OS=Homo sapiens OX=9606 GN=TMEM109 PE=1 SV=1
100	TPIS_HUMAN	0.95	0.16	37160	5.65	4	Triosephosphate isomerase OS=Homo sapiens OX=9606 GN=TPI1 PE=1 SV=3
101	RACK1_HUMAN	0.95	0.06	40530	7.6	2	Receptor of activated protein C kinase 1 OS=Homo sapiens OX=9606 GN=RACK1 PE=1 SV=3
102	1433G_HUMAN	0.95	0.09	33761	4.8	4	14-3-3 protein gamma OS=Homo sapiens OX=9606 GN=YWHAG PE=1 SV=2
103	6PGD_HUMAN	0.95	0.06	64057	6.8	3	6-phosphogluconate dehydrogenase, decarboxylating OS=Homo sapiens OX=9606 GN=PGD PE=1 SV=3
104	RAB1A_HUMAN	0.95	0.09	28139	5.93	2	Ras-related protein Rab-1A OS=Homo sapiens OX=9606 GN=RAB1A PE=1 SV=3
105	NEST_HUMAN	0.95	0.05	195280	4.35	7	Nestin OS=Homo sapiens OX=9606 GN=NES PE=1 SV=2
106	RPN2_HUMAN	0.95	0.03	78367	5.44	3	Dolichyl-diphosphooligosaccharide--protein glycosyltransferase subunit 2 OS=Homo sapiens OX=9606 GN=RPN2 PE=1 SV=3
107	GNS_HUMAN	0.95	0.02	70560	8.6	2	N-acetylglucosamine-6-sulfatase OS=Homo sapiens OX=9606 GN=GNS PE=1 SV=3
108	RS8_HUMAN	0.95	0.07	33925	10.32	1	40S ribosomal protein S8 OS=Homo sapiens OX=9606 GN=RPS8 PE=1 SV=2
109	STT3A_HUMAN	0.95	0.05	89299	8.28	5	Dolichyl-diphosphooligosaccharide--protein glycosyltransferase subunit STT3A OS=Homo sapiens OX=9606 GN=STT3A PE=1 SV=2
110	MIF_HUMAN	0.95	0.07	13685	7.74	1	Macrophage migration inhibitory factor OS=Homo sapiens OX=9606 GN=MIF PE=1 SV=4
111	MDHM_HUMAN	0.95	0.15	43694	8.92	5	Malate dehydrogenase, mitochondrial OS=Homo sapiens OX=9606 GN=MDH2 PE=1 SV=3
112	HXK1_HUMAN	0.95	0.03	120672	6.36	4	Hexokinase-1 OS=Homo sapiens OX=9606 GN=HK1 PE=1 SV=3
113	TCPQ_HUMAN	0.95	0.05	72359	5.42	5	T-complex protein 1 subunit theta OS=Homo sapiens OX=9606 GN=CCT8 PE=1 SV=4
114	HNRPK_HUMAN	0.95	0.09	57941	5.39	5	Heterogeneous nuclear ribonucleoprotein K OS=Homo sapiens OX=9606 GN=HNRNPK PE=1 SV=1
115	GPC4_HUMAN	0.95	0.05	73931	6.26	2	Glypican-4 OS=Homo sapiens OX=9606 GN=GPC4 PE=1 SV=4
116	RL12_HUMAN	0.95	0.18	22675	9.48	3	60S ribosomal protein L12 OS=Homo sapiens OX=9606 GN=RPL12 PE=1 SV=1
117	RAB6A_HUMAN	0.95	0.15	27837	5.42	3	Ras-related protein Rab-6A OS=Homo sapiens OX=9606 GN=RAB6A PE=1 SV=3
118	RAB12_HUMAN	0.95	0.07	33619	8.67	2	Ras-related protein Rab-12 OS=Homo sapiens OX=9606 GN=RAB12 PE=1 SV=3
119	RAB3A_HUMAN	0.95	0.08	29227	4.86	3	Ras-related protein Rab-3A OS=Homo sapiens OX=9606 GN=RAB3A PE=1 SV=1
120	RAB4A_HUMAN	0.95	0.09	28329	5.82	2	Ras-related protein Rab-4A OS=Homo sapiens OX=9606 GN=RAB4A PE=1 SV=3
121	PRAF3_HUMAN	0.95	0.09	24947	9.77	3	PRA1 family protein 3 OS=Homo sapiens OX=9606 GN=ARL6IP5 PE=1 SV=1
122	H3C_HUMAN	0.95	0.3	18855	11.1	6	Histone H3.3C OS=Homo sapiens OX=9606 GN=H3F3C PE=1 SV=3
123	DLDH_HUMAN	0.95	0.05	66007	7.95	3	Dihydrolipoyl dehydrogenase, mitochondrial OS=Homo sapiens OX=9606 GN=DLD PE=1 SV=2
124	HNRPC_HUMAN	0.95	0.11	42776	4.95	4	Heterogeneous nuclear ribonucleoproteins C1/C2 OS=Homo sapiens OX=9606 GN=HNRNPC PE=1 SV=4
125	RSSA_HUMAN	0.95	0.1	36484	4.79	2	40S ribosomal protein SA OS=Homo sapiens OX=9606 GN=RPSA PE=1 SV=4
126	SERPH_HUMAN	0.95	0.07	57058	8.75	3	Serpin H1 OS=Homo sapiens OX=9606 GN=SERPINH1 PE=1 SV=2
127	MYH14_HUMAN	0.95	0.04	261194	5.52	12	Myosin-14 OS=Homo sapiens OX=9606 GN=MYH14 PE=1 SV=2
128	RL14_HUMAN	0.95	0.1	34977	10.94	2	60S ribosomal protein L14 OS=Homo sapiens OX=9606 GN=RPL14 PE=1 SV=4
129	MPCP_HUMAN	0.95	0.03	47978	9.45	1	Phosphate carrier protein, mitochondrial OS=Homo sapiens OX=9606 GN=SLC25A3 PE=1 SV=2
130	RL22_HUMAN	0.95	0.1	20862	9.21	1	60S ribosomal protein L22 OS=Homo sapiens OX=9606 GN=RPL22 PE=1 SV=2
131	RAB2A_HUMAN	0.95	0.1	27485	6.08	2	Ras-related protein Rab-2A OS=Homo sapiens OX=9606 GN=RAB2A PE=1 SV=1
132	NPM_HUMAN	0.95	0.07	42898	4.64	4	Nucleophosmin OS=Homo sapiens OX=9606 GN=NPM1 PE=1 SV=2
133	LAMC1_HUMAN	0.95	0.03	202433	5.01	5	Laminin subunit gamma-1 OS=Homo sapiens OX=9606 GN=LAMC1 PE=1 SV=3
134	RTN4_HUMAN	0.95	0.02	155709	4.43	3	Reticulon-4 OS=Homo sapiens OX=9606 GN=RTN4 PE=1 SV=2
135	PLSL_HUMAN	0.95	0.03	84237	5.29	3	Plastin-2 OS=Homo sapiens OX=9606 GN=LCP1 PE=1 SV=6
136	LAMP2_HUMAN	0.95	0.01	50712	5.35	1	Lysosome-associated membrane glycoprotein 2 OS=Homo sapiens OX=9606 GN=LAMP2 PE=1 SV=2
137	ARF4_HUMAN	0.95	0.12	24148	6.59	3	ADP-ribosylation factor 4 OS=Homo sapiens OX=9606 GN=ARF4 PE=1 SV=3
138	SND1_HUMAN	0.95	0.04	119882	6.74	5	Staphylococcal nuclease domain-containing protein 1 OS=Homo sapiens OX=9606 GN=SND1 PE=1 SV=1
139	ARPC4_HUMAN	0.95	0.16	23913	8.53	3	Actin-related protein 2/3 complex subunit 4 OS=Homo sapiens OX=9606 GN=ARPC4 PE=1 SV=3
140	AT1A2_HUMAN	0.95	0.03	129533	5.47	3	Sodium/potassium-transporting ATPase subunit alpha-2 OS=Homo sapiens OX=9606 GN=ATP1A2 PE=1 SV=1
141	PRDX4_HUMAN	0.95	0.09	34780	5.86	4	Peroxiredoxin-4 OS=Homo sapiens OX=9606 GN=PRDX4 PE=1 SV=1
142	PGAM1_HUMAN	0.95	0.1	34566	6.67	3	Phosphoglycerate mutase 1 OS=Homo sapiens OX=9606 GN=PGAM1 PE=1 SV=2
143	RL27_HUMAN	0.95	0.12	23089	10.56	2	60S ribosomal protein L27 OS=Homo sapiens OX=9606 GN=RPL27 PE=1 SV=2
144	LMAN1_HUMAN	0.95	0.05	66943	6.3	2	Protein ERGIC-53 OS=Homo sapiens OX=9606 GN=LMAN1 PE=1 SV=2
145	LEG1_HUMAN	0.95	0.26	17444	5.34	5	Galectin-1 OS=Homo sapiens OX=9606 GN=LGALS1 PE=1 SV=2
146	EF2_HUMAN	0.95	0.05	115354	6.41	8	Elongation factor 2 OS=Homo sapiens OX=9606 GN=EEF2 PE=1 SV=4
147	1433T_HUMAN	0.95	0.09	33831	4.68	4	14-3-3 protein theta OS=Homo sapiens OX=9606 GN=YWHAQ PE=1 SV=1
148	ARP2_HUMAN	0.95	0.02	52642	6.3	3	Actin-related protein 2 OS=Homo sapiens OX=9606 GN=ACTR2 PE=1 SV=1
149	IL25_HUMAN	0.95	0.05	21534	8.73	2	Interleukin-25 OS=Homo sapiens OX=9606 GN=IL25 PE=1 SV=1
150	TMEDA_HUMAN	0.95	0.09	30436	6.97	1	Transmembrane emp24 domain-containing protein 10 OS=Homo sapiens OX=9606 GN=TMED10 PE=1 SV=2
151	MPRI_HUMAN	0.95	0.01	318004	5.64	4	Cation-independent mannose-6-phosphate receptor OS=Homo sapiens OX=9606 GN=IGF2R PE=1 SV=3
152	TMM33_HUMAN	0.95	0.08	30089	9.75	2	Transmembrane protein 33 OS=Homo sapiens OX=9606 GN=TMEM33 PE=1 SV=2
153	ATPK_HUMAN	0.95	0.13	14257	9.7	1	ATP synthase subunit f, mitochondrial OS=Homo sapiens OX=9606 GN=ATP5J2 PE=1 SV=3
154	RAP2B_HUMAN	0.95	0.06	24142	4.73	1	Ras-related protein Rap-2b OS=Homo sapiens OX=9606 GN=RAP2B PE=1 SV=1
155	HCD2_HUMAN	0.95	0.13	30557	7.66	2	3-hydroxyacyl-CoA dehydrogenase type-2 OS=Homo sapiens OX=9606 GN=HSD17B10 PE=1 SV=3
156	TCPA_HUMAN	0.95	0.03	72778	5.8	4	T-complex protein 1 subunit alpha OS=Homo sapiens OX=9606 GN=TCP1 PE=1 SV=1
157	SMD3_HUMAN	0.95	0.07	17254	10.33	1	Small nuclear ribonucleoprotein Sm D3 OS=Homo sapiens OX=9606 GN=SNRPD3 PE=1 SV=1
158	COF1_HUMAN	0.95	0.08	26400	8.22	1	Cofilin-1 OS=Homo sapiens OX=9606 GN=CFL1 PE=1 SV=3
159	ACTZ_HUMAN	0.95	0.03	49888	6.19	3	Alpha-centractin OS=Homo sapiens OX=9606 GN=ACTR1A PE=1 SV=1
160	MYOF_HUMAN	0.95	0.02	280191	5.84	6	Myoferlin OS=Homo sapiens OX=9606 GN=MYOF PE=1 SV=1
161	AAAT_HUMAN	0.95	0.02	60821	5.34	1	Neutral amino acid transporter B(0) OS=Homo sapiens OX=9606 GN=SLC1A5 PE=1 SV=2
162	CATD_HUMAN	0.95	0.05	51825	6.1	4	Cathepsin D OS=Homo sapiens OX=9606 GN=CTSD PE=1 SV=1
163	ITAV_HUMAN	0.95	0.03	131783	5.45	3	Integrin alpha-V OS=Homo sapiens OX=9606 GN=ITGAV PE=1 SV=2
164	RS13_HUMAN	0.95	0.04	22992	10.53	1	40S ribosomal protein S13 OS=Homo sapiens OX=9606 GN=RPS13 PE=1 SV=2
165	RL30_HUMAN	0.95	0.13	17339	9.65	1	60S ribosomal protein L30 OS=Homo sapiens OX=9606 GN=RPL30 PE=1 SV=2
166	MPRD_HUMAN	0.95	0.07	35536	5.57	2	Cation-dependent mannose-6-phosphate receptor OS=Homo sapiens OX=9606 GN=M6PR PE=1 SV=1
167	EF1G_HUMAN	0.95	0.1	60126	6.25	5	Elongation factor 1-gamma OS=Homo sapiens OX=9606 GN=EEF1G PE=1 SV=3
168	CTNA2_HUMAN	0.95	0.03	126541	5.52	4	Catenin alpha-2 OS=Homo sapiens OX=9606 GN=CTNNA2 PE=1 SV=5
169	NB5R3_HUMAN	0.95	0.09	39384	7.18	4	NADH-cytochrome b5 reductase 3 OS=Homo sapiens OX=9606 GN=CYB5R3 PE=1 SV=3
170	P4HA1_HUMAN	0.95	0.04	74700	5.7	2	Prolyl 4-hydroxylase subunit alpha-1 OS=Homo sapiens OX=9606 GN=P4HA1 PE=1 SV=2
171	ILF3_HUMAN	0.95	0.03	115357	8.86	3	Interleukin enhancer-binding factor 3 OS=Homo sapiens OX=9606 GN=ILF3 PE=1 SV=3
172	RRBP1_HUMAN	0.95	0.05	207746	8.69	7	Ribosome-binding protein 1 OS=Homo sapiens OX=9606 GN=RRBP1 PE=1 SV=4
173	ESYT1_HUMAN	0.95	0.03	139207	5.57	4	Extended synaptotagmin-1 OS=Homo sapiens OX=9606 GN=ESYT1 PE=1 SV=1
174	ARP3_HUMAN	0.95	0.06	54642	5.61	2	Actin-related protein 3 OS=Homo sapiens OX=9606 GN=ACTR3 PE=1 SV=3
175	PPIA_HUMAN	0.95	0.39	22564	7.68	7	Peptidyl-prolyl cis-trans isomerase A OS=Homo sapiens OX=9606 GN=PPIA PE=1 SV=2
176	RL7_HUMAN	0.95	0.1	39854	10.66	2	60S ribosomal protein L7 OS=Homo sapiens OX=9606 GN=RPL7 PE=1 SV=1
177	MDHC_HUMAN	0.95	0.05	46138	6.91	3	Malate dehydrogenase, cytoplasmic OS=Homo sapiens OX=9606 GN=MDH1 PE=1 SV=4
178	CISY_HUMAN	0.95	0.02	59893	8.45	1	Citrate synthase, mitochondrial OS=Homo sapiens OX=9606 GN=CS PE=1 SV=2
179	UBP14_HUMAN	0.95	0.02	70026	5.2	1	Ubiquitin carboxyl-terminal hydrolase 14 OS=Homo sapiens OX=9606 GN=USP14 PE=1 SV=3
180	PABP1_HUMAN	0.95	0.08	83402	9.52	5	Polyadenylate-binding protein 1 OS=Homo sapiens OX=9606 GN=PABPC1 PE=1 SV=2
181	DYHC1_HUMAN	0.95	0.02	621508	6.01	14	Cytoplasmic dynein 1 heavy chain 1 OS=Homo sapiens OX=9606 GN=DYNC1H1 PE=1 SV=5
182	RL18_HUMAN	0.95	0.13	27705	11.73	2	60S ribosomal protein L18 OS=Homo sapiens OX=9606 GN=RPL18 PE=1 SV=2
183	TAGL_HUMAN	0.95	0.15	28072	8.87	3	Transgelin OS=Homo sapiens OX=9606 GN=TAGLN PE=1 SV=4
184	AMOT_HUMAN	0.95	0.03	133527	7.27	7	Angiomotin OS=Homo sapiens OX=9606 GN=AMOT PE=1 SV=1
185	PGBM_HUMAN	0.95	0.01	489523	6.06	7	Basement membrane-specific heparan sulfate proteoglycan core protein OS=Homo sapiens OX=9606 GN=HSPG2 PE=1 SV=4
186	BHMT1_HUMAN	0.95	0.06	54704	6.58	2	Betaine--homocysteine S-methyltransferase 1 OS=Homo sapiens OX=9606 GN=BHMT PE=1 SV=2
187	1433E_HUMAN	0.95	0.1	34935	4.63	4	14-3-3 protein epsilon OS=Homo sapiens OX=9606 GN=YWHAE PE=1 SV=1
188	GLU2B_HUMAN	0.95	0.05	69731	4.33	3	Glucosidase 2 subunit beta OS=Homo sapiens OX=9606 GN=PRKCSH PE=1 SV=2
189	RS5_HUMAN	0.95	0.06	28034	9.73	1	40S ribosomal protein S5 OS=Homo sapiens OX=9606 GN=RPS5 PE=1 SV=4
190	ANXA1_HUMAN	0.95	0.08	48729	6.57	5	Annexin A1 OS=Homo sapiens OX=9606 GN=ANXA1 PE=1 SV=2
191	PDIA4_HUMAN	0.95	0.15	92965	4.96	10	Protein disulfide-isomerase A4 OS=Homo sapiens OX=9606 GN=PDIA4 PE=1 SV=2
192	HNRH1_HUMAN	0.95	0.14	54370	5.89	5	Heterogeneous nuclear ribonucleoprotein H OS=Homo sapiens OX=9606 GN=HNRNPH1 PE=1 SV=4
193	PFKAP_HUMAN	0.95	0.05	98622	7.5	4	ATP-dependent 6-phosphofructokinase, platelet type OS=Homo sapiens OX=9606 GN=PFKP PE=1 SV=2
194	PXDN_HUMAN	0.95	0.02	179163	6.79	4	Peroxidasin homolog OS=Homo sapiens OX=9606 GN=PXDN PE=1 SV=2
195	CMC2_HUMAN	0.95	0.03	86297	8.79	2	Calcium-binding mitochondrial carrier protein Aralar2 OS=Homo sapiens OX=9606 GN=SLC25A13 PE=1 SV=2
196	TPM3_HUMAN	0.95	0.07	44794	4.68	2	Tropomyosin alpha-3 chain OS=Homo sapiens OX=9606 GN=TPM3 PE=1 SV=2
197	LAMP1_HUMAN	0.95	0.03	50634	9	2	Lysosome-associated membrane glycoprotein 1 OS=Homo sapiens OX=9606 GN=LAMP1 PE=1 SV=3
198	CPNE7_HUMAN	0.95	0.03	79680	5.97	2	Copine-7 OS=Homo sapiens OX=9606 GN=CPNE7 PE=1 SV=1
199	CPNE5_HUMAN	0.95	0.03	76035	5.64	3	Copine-5 OS=Homo sapiens OX=9606 GN=CPNE5 PE=1 SV=2
200	TXND5_HUMAN	0.95	0.05	55812	5.63	3	Thioredoxin domain-containing protein 5 OS=Homo sapiens OX=9606 GN=TXNDC5 PE=1 SV=2
201	TCPD_HUMAN	0.95	0.08	70056	7.96	4	T-complex protein 1 subunit delta OS=Homo sapiens OX=9606 GN=CCT4 PE=1 SV=4
202	RHOB_HUMAN	0.95	0.12	26672	5.1	3	Rho-related GTP-binding protein RhoB OS=Homo sapiens OX=9606 GN=RHOB PE=1 SV=1
203	PRKDC_HUMAN	0.95	0.02	553053	6.75	14	DNA-dependent protein kinase catalytic subunit OS=Homo sapiens OX=9606 GN=PRKDC PE=1 SV=3
204	SPTN1_HUMAN	0.95	0.05	344901	5.22	13	Spectrin alpha chain, non-erythrocytic 1 OS=Homo sapiens OX=9606 GN=SPTAN1 PE=1 SV=3
205	CYC_HUMAN	0.95	0.07	17521	9.59	1	Cytochrome c OS=Homo sapiens OX=9606 GN=CYCS PE=1 SV=2
206	STIP1_HUMAN	0.95	0.01	82069	6.4	1	Stress-induced-phosphoprotein 1 OS=Homo sapiens OX=9606 GN=STIP1 PE=1 SV=1
207	RS3A_HUMAN	0.95	0.05	41790	9.75	1	40S ribosomal protein S3a OS=Homo sapiens OX=9606 GN=RPS3A PE=1 SV=2
208	ARPC2_HUMAN	0.95	0.04	42221	6.84	1	Actin-related protein 2/3 complex subunit 2 OS=Homo sapiens OX=9606 GN=ARPC2 PE=1 SV=1
209	PSA_HUMAN	0.95	0.04	120855	5.49	4	Puromycin-sensitive aminopeptidase OS=Homo sapiens OX=9606 GN=NPEPPS PE=1 SV=2
210	IF2B1_HUMAN	0.95	0.02	78043	9.26	2	Insulin-like growth factor 2 mRNA-binding protein 1 OS=Homo sapiens OX=9606 GN=IGF2BP1 PE=1 SV=2
211	CD59_HUMAN	0.95	0.09	16601	6.02	1	CD59 glycoprotein OS=Homo sapiens OX=9606 GN=CD59 PE=1 SV=1
212	RRAS_HUMAN	0.95	0.05	26812	6.43	1	Ras-related protein R-Ras OS=Homo sapiens OX=9606 GN=RRAS PE=1 SV=1
213	NDKB_HUMAN	0.95	0.31	21546	8.52	5	Nucleoside diphosphate kinase B OS=Homo sapiens OX=9606 GN=NME2 PE=1 SV=1
214	RAB7B_HUMAN	0.95	0.04	27060	6.32	3	Ras-related protein Rab-7b OS=Homo sapiens OX=9606 GN=RAB7B PE=2 SV=1
215	PCKGM_HUMAN	0.95	0.03	77986	7.57	2	Phosphoenolpyruvate carboxykinase [GTP], mitochondrial OS=Homo sapiens OX=9606 GN=PCK2 PE=1 SV=3
216	NAA25_HUMAN	0.95	0.03	136253	6.21	6	N-alpha-acetyltransferase 25, NatB auxiliary subunit OS=Homo sapiens OX=9606 GN=NAA25 PE=1 SV=1
217	COPD_HUMAN	0.95	0.06	69038	5.89	3	Coatomer subunit delta OS=Homo sapiens OX=9606 GN=ARCN1 PE=1 SV=1
218	TYSY_HUMAN	0.95	0.03	40560	6.51	1	Thymidylate synthase OS=Homo sapiens OX=9606 GN=TYMS PE=1 SV=3
219	TCPZ_HUMAN	0.95	0.07	71981	6.23	4	T-complex protein 1 subunit zeta OS=Homo sapiens OX=9606 GN=CCT6A PE=1 SV=3
220	BZW1_HUMAN	0.95	0.03	61398	5.75	2	Basic leucine zipper and W2 domain-containing protein 1 OS=Homo sapiens OX=9606 GN=BZW1 PE=1 SV=1
221	RS7_HUMAN	0.95	0.12	29718	10.09	3	40S ribosomal protein S7 OS=Homo sapiens OX=9606 GN=RPS7 PE=1 SV=1
222	KLC1_HUMAN	0.95	0.02	82304	5.87	1	Kinesin light chain 1 OS=Homo sapiens OX=9606 GN=KLC1 PE=1 SV=2
223	PCYOX_HUMAN	0.95	0.01	66034	5.8	1	Prenylcysteine oxidase 1 OS=Homo sapiens OX=9606 GN=PCYOX1 PE=1 SV=3
224	HNRPM_HUMAN	0.95	0.07	89937	8.84	8	Heterogeneous nuclear ribonucleoprotein M OS=Homo sapiens OX=9606 GN=HNRNPM PE=1 SV=3
225	CRYAB_HUMAN	0.95	0.2	23493	6.76	3	Alpha-crystallin B chain OS=Homo sapiens OX=9606 GN=CRYAB PE=1 SV=2
226	GSTO1_HUMAN	0.95	0.09	34849	6.23	2	Glutathione S-transferase omega-1 OS=Homo sapiens OX=9606 GN=GSTO1 PE=1 SV=2
227	CH10_HUMAN	0.95	0.06	14575	8.89	1	10 kDa heat shock protein, mitochondrial OS=Homo sapiens OX=9606 GN=HSPE1 PE=1 SV=2
228	RS4X_HUMAN	0.95	0.17	38097	10.16	5	40S ribosomal protein S4, X isoform OS=Homo sapiens OX=9606 GN=RPS4X PE=1 SV=2
229	SH3R1_HUMAN	0.95	0.01	107368	8.85	1	E3 ubiquitin-protein ligase SH3RF1 OS=Homo sapiens OX=9606 GN=SH3RF1 PE=1 SV=2
230	ROA3_HUMAN	0.95	0.07	46263	9.1	2	Heterogeneous nuclear ribonucleoprotein A3 OS=Homo sapiens OX=9606 GN=HNRNPA3 PE=1 SV=2
231	LN28A_HUMAN	0.95	0.12	28204	8.35	2	Protein lin-28 homolog A OS=Homo sapiens OX=9606 GN=LIN28A PE=1 SV=1
232	MRC2_HUMAN	0.95	0.02	180866	5.54	3	C-type mannose receptor 2 OS=Homo sapiens OX=9606 GN=MRC2 PE=1 SV=2
233	DHX15_HUMAN	0.95	0.00880503	105477	7.12	1	Pre-mRNA-splicing factor ATP-dependent RNA helicase DHX15 OS=Homo sapiens OX=9606 GN=DHX15 PE=1 SV=2
234	DDX5_HUMAN	0.95	0.07	79752	9.06	4	Probable ATP-dependent RNA helicase DDX5 OS=Homo sapiens OX=9606 GN=DDX5 PE=1 SV=1
235	CO1A2_HUMAN	0.95	0.02	144750	9.08	2	Collagen alpha-2(I) chain OS=Homo sapiens OX=9606 GN=COL1A2 PE=1 SV=7
236	PLAK_HUMAN	0.95	0.04	91732	5.75	3	Junction plakoglobin OS=Homo sapiens OX=9606 GN=JUP PE=1 SV=3
237	HSP74_HUMAN	0.95	0.02	119216	5.11	2	Heat shock 70 kDa protein 4 OS=Homo sapiens OX=9606 GN=HSPA4 PE=1 SV=4
238	DNHD1_HUMAN	0.95	0.01	586236	6.25	10	Dynein heavy chain domain-containing protein 1 OS=Homo sapiens OX=9606 GN=DNHD1 PE=2 SV=2
239	LAR1B_HUMAN	0.95	0.01	125943	7.33	2	La-related protein 1B OS=Homo sapiens OX=9606 GN=LARP1B PE=1 SV=2
240	UBP53_HUMAN	0.95	0.01	145066	7.54	3	Inactive ubiquitin carboxyl-terminal hydrolase 53 OS=Homo sapiens OX=9606 GN=USP53 PE=1 SV=2
241	NDUV2_HUMAN	0.95	0.05	32546	8.22	1	NADH dehydrogenase [ubiquinone] flavoprotein 2, mitochondrial OS=Homo sapiens OX=9606 GN=NDUFV2 PE=1 SV=2
242	FAS_HUMAN	0.95	0.02	299416	6.01	6	Fatty acid synthase OS=Homo sapiens OX=9606 GN=FASN PE=1 SV=3
243	HYOU1_HUMAN	0.95	0.04	134994	5.16	4	Hypoxia up-regulated protein 1 OS=Homo sapiens OX=9606 GN=HYOU1 PE=1 SV=1
244	COPB_HUMAN	0.95	0.00629591	128368	5.72	1	Coatomer subunit beta OS=Homo sapiens OX=9606 GN=COPB1 PE=1 SV=3
245	DPYL3_HUMAN	0.95	0.06	72571	6.04	5	Dihydropyrimidinase-related protein 3 OS=Homo sapiens OX=9606 GN=DPYSL3 PE=1 SV=1
246	HNRPR_HUMAN	0.95	0.02	84588	8.23	2	Heterogeneous nuclear ribonucleoprotein R OS=Homo sapiens OX=9606 GN=HNRNPR PE=1 SV=1
247	BRWD1_HUMAN	0.95	0.02	313879	8.73	7	Bromodomain and WD repeat-containing protein 1 OS=Homo sapiens OX=9606 GN=BRWD1 PE=1 SV=4
248	ACON_HUMAN	0.95	0.02	102407	7.36	2	Aconitate hydratase, mitochondrial OS=Homo sapiens OX=9606 GN=ACO2 PE=1 SV=2
249	RS19_HUMAN	0.95	0.12	20918	10.31	2	40S ribosomal protein S19 OS=Homo sapiens OX=9606 GN=RPS19 PE=1 SV=2
250	H2B2C_HUMAN	0.95	0.13	27542	10.71	4	Putative histone H2B type 2-C OS=Homo sapiens OX=9606 GN=HIST2H2BC PE=5 SV=3
251	NDKA_HUMAN	0.95	0.31	20484	5.83	5	Nucleoside diphosphate kinase A OS=Homo sapiens OX=9606 GN=NME1 PE=1 SV=1
252	IMB1_HUMAN	0.95	0.03	110493	4.68	2	Importin subunit beta-1 OS=Homo sapiens OX=9606 GN=KPNB1 PE=1 SV=2
253	RYR1_HUMAN	0.95	0.01	634478	5.18	10	Ryanodine receptor 1 OS=Homo sapiens OX=9606 GN=RYR1 PE=1 SV=3
254	AT2A2_HUMAN	0.95	0.02	132326	5.23	4	Sarcoplasmic/endoplasmic reticulum calcium ATPase 2 OS=Homo sapiens OX=9606 GN=ATP2A2 PE=1 SV=1
255	LTOR3_HUMAN	0.95	0.08	16352	6.73	1	Ragulator complex protein LAMTOR3 OS=Homo sapiens OX=9606 GN=LAMTOR3 PE=1 SV=1
256	LRP1_HUMAN	0.95	0.02	557208	5.16	10	Prolow-density lipoprotein receptor-related protein 1 OS=Homo sapiens OX=9606 GN=LRP1 PE=1 SV=2
257	KI21B_HUMAN	0.95	0.03	215402	6.7	8	Kinesin-like protein KIF21B OS=Homo sapiens OX=9606 GN=KIF21B PE=1 SV=2
258	ADAS_HUMAN	0.95	0.02	85034	6.99	1	Alkyldihydroxyacetonephosphate synthase, peroxisomal OS=Homo sapiens OX=9606 GN=AGPS PE=1 SV=1
259	CATC_HUMAN	0.95	0.02	59730	6.54	1	Dipeptidyl peptidase 1 OS=Homo sapiens OX=9606 GN=CTSC PE=1 SV=2
260	TMED7_HUMAN	0.95	0.04	29110	6.43	1	Transmembrane emp24 domain-containing protein 7 OS=Homo sapiens OX=9606 GN=TMED7 PE=1 SV=2
261	DHE3_HUMAN	0.95	0.04	71702	7.66	2	Glutamate dehydrogenase 1, mitochondrial OS=Homo sapiens OX=9606 GN=GLUD1 PE=1 SV=2
262	MAOM_HUMAN	0.95	0.08	76049	7.53	6	NAD-dependent malic enzyme, mitochondrial OS=Homo sapiens OX=9606 GN=ME2 PE=1 SV=1
263	CAV1_HUMAN	0.95	0.05	24413	5.65	1	Caveolin-1 OS=Homo sapiens OX=9606 GN=CAV1 PE=1 SV=4
264	CBPC5_HUMAN	0.95	0.02	106903	9.34	3	Cytosolic carboxypeptidase-like protein 5 OS=Homo sapiens OX=9606 GN=AGBL5 PE=1 SV=1
265	MIC60_HUMAN	0.95	0.05	101270	6.08	5	MICOS complex subunit MIC60 OS=Homo sapiens OX=9606 GN=IMMT PE=1 SV=1
266	RL7A_HUMAN	0.95	0.06	42145	10.61	2	60S ribosomal protein L7a OS=Homo sapiens OX=9606 GN=RPL7A PE=1 SV=2
267	DYH5_HUMAN	0.95	0.01	627855	5.79	13	Dynein heavy chain 5, axonemal OS=Homo sapiens OX=9606 GN=DNAH5 PE=1 SV=3
268	DYH8_HUMAN	0.95	0.0091314	615027	5.95	10	Dynein heavy chain 8, axonemal OS=Homo sapiens OX=9606 GN=DNAH8 PE=1 SV=2
269	UBE2K_HUMAN	0.95	0.06	26956	5.33	1	Ubiquitin-conjugating enzyme E2 K OS=Homo sapiens OX=9606 GN=UBE2K PE=1 SV=3
270	CATB_HUMAN	0.95	0.05	42664	5.88	1	Cathepsin B OS=Homo sapiens OX=9606 GN=CTSB PE=1 SV=3
271	NECT2_HUMAN	0.95	0.01	63182	4.74	1	Nectin-2 OS=Homo sapiens OX=9606 GN=NECTIN2 PE=1 SV=1
272	LAT1_HUMAN	0.95	0.06	61667	7.9	2	Large neutral amino acids transporter small subunit 1 OS=Homo sapiens OX=9606 GN=SLC7A5 PE=1 SV=2
273	PKD1_HUMAN	0.95	0.01	478362	6.28	6	Polycystin-1 OS=Homo sapiens OX=9606 GN=PKD1 PE=1 SV=3
274	YB035_HUMAN	0.95	0.04	22109	11.57	2	Putative uncharacterized protein FLJ33534 OS=Homo sapiens OX=9606 PE=2 SV=1
275	RB11B_HUMAN	0.95	0.17	28732	5.64	4	Ras-related protein Rab-11B OS=Homo sapiens OX=9606 GN=RAB11B PE=1 SV=4
276	PSA2_HUMAN	0.95	0.02	30445	6.92	1	Proteasome subunit alpha type-2 OS=Homo sapiens OX=9606 GN=PSMA2 PE=1 SV=2
277	SRRT_HUMAN	0.95	0.00684932	121899	5.7	1	Serrate RNA effector molecule homolog OS=Homo sapiens OX=9606 GN=SRRT PE=1 SV=1
278	PIF1_HUMAN	0.95	0.04	75535	9.81	4	ATP-dependent DNA helicase PIF1 OS=Homo sapiens OX=9606 GN=PIF1 PE=1 SV=2
279	LMAN2_HUMAN	0.95	0.04	45679	6.46	2	Vesicular integral-membrane protein VIP36 OS=Homo sapiens OX=9606 GN=LMAN2 PE=1 SV=1
280	XIRP2_HUMAN	0.95	0.01	482451	5.99	6	Xin actin-binding repeat-containing protein 2 OS=Homo sapiens OX=9606 GN=XIRP2 PE=1 SV=2
281	BFSP1_HUMAN	0.95	0.01	89101	5.09	3	Filensin OS=Homo sapiens OX=9606 GN=BFSP1 PE=1 SV=3
282	PCLO_HUMAN	0.95	0.00434353	674315	6.09	5	Protein piccolo OS=Homo sapiens OX=9606 GN=PCLO PE=1 SV=4
283	SEPT2_HUMAN	0.95	0.03	49675	6.15	1	Septin-2 OS=Homo sapiens OX=9606 GN=SEPT2 PE=1 SV=1
284	PLPL7_HUMAN	0.95	0.00759301	165719	7.77	1	Patatin-like phospholipase domain-containing protein 7 OS=Homo sapiens OX=9606 GN=PNPLA7 PE=1 SV=3
285	PSA6_HUMAN	0.95	0.05	33466	6.34	1	Proteasome subunit alpha type-6 OS=Homo sapiens OX=9606 GN=PSMA6 PE=1 SV=1
286	GDE_HUMAN	0.95	0.01	200205	6.31	3	Glycogen debranching enzyme OS=Homo sapiens OX=9606 GN=AGL PE=1 SV=3
287	HNRPL_HUMAN	0.95	0.02	73219	8.46	2	Heterogeneous nuclear ribonucleoprotein L OS=Homo sapiens OX=9606 GN=HNRNPL PE=1 SV=2
288	ECE1_HUMAN	0.95	0.03	99581	5.61	2	Endothelin-converting enzyme 1 OS=Homo sapiens OX=9606 GN=ECE1 PE=1 SV=2
289	RINI_HUMAN	0.95	0.03	55113	4.71	1	Ribonuclease inhibitor OS=Homo sapiens OX=9606 GN=RNH1 PE=1 SV=2
290	RL5_HUMAN	0.95	0.08	45292	9.73	3	60S ribosomal protein L5 OS=Homo sapiens OX=9606 GN=RPL5 PE=1 SV=3
291	TRY1_HUMAN	0.95	0.08	31104	6.08	2	Trypsin-1 OS=Homo sapiens OX=9606 GN=PRSS1 PE=1 SV=1
292	DPYL2_HUMAN	0.95	0.04	72293	5.95	3	Dihydropyrimidinase-related protein 2 OS=Homo sapiens OX=9606 GN=DPYSL2 PE=1 SV=1
293	CCD61_HUMAN	0.95	0.02	63722	10.27	3	Coiled-coil domain-containing protein 61 OS=Homo sapiens OX=9606 GN=CCDC61 PE=1 SV=3
294	SYSM_HUMAN	0.95	0.07	63113	8.35	4	Serine--tRNA ligase, mitochondrial OS=Homo sapiens OX=9606 GN=SARS2 PE=1 SV=1
295	PKN1_HUMAN	0.95	0.02	116644	5.99	3	Serine/threonine-protein kinase N1 OS=Homo sapiens OX=9606 GN=PKN1 PE=1 SV=2
296	CENPE_HUMAN	0.95	0.01	413869	5.51	4	Centromere-associated protein E OS=Homo sapiens OX=9606 GN=CENPE PE=1 SV=2
297	RGRF2_HUMAN	0.95	0.01	164707	7.37	2	Ras-specific guanine nucleotide-releasing factor 2 OS=Homo sapiens OX=9606 GN=RASGRF2 PE=1 SV=2
298	APT_HUMAN	0.95	0.07	22333	5.78	1	Adenine phosphoribosyltransferase OS=Homo sapiens OX=9606 GN=APRT PE=1 SV=2
299	TPM4_HUMAN	0.95	0.18	36414	4.67	4	Tropomyosin alpha-4 chain OS=Homo sapiens OX=9606 GN=TPM4 PE=1 SV=3
300	ARL8A_HUMAN	0.95	0.09	26574	7.63	2	ADP-ribosylation factor-like protein 8A OS=Homo sapiens OX=9606 GN=ARL8A PE=1 SV=1
301	SYTC_HUMAN	0.95	0.04	102243	6.23	3	Threonine--tRNA ligase, cytoplasmic OS=Homo sapiens OX=9606 GN=TARS PE=1 SV=3
302	CAP1_HUMAN	0.95	0.02	65558	8.24	2	Adenylyl cyclase-associated protein 1 OS=Homo sapiens OX=9606 GN=CAP1 PE=1 SV=5
303	UCHL1_HUMAN	0.95	0.03	29980	5.33	1	Ubiquitin carboxyl-terminal hydrolase isozyme L1 OS=Homo sapiens OX=9606 GN=UCHL1 PE=1 SV=2
304	CIC_HUMAN	0.95	0.01	184101	8.74	2	Protein capicua homolog OS=Homo sapiens OX=9606 GN=CIC PE=1 SV=2
305	AP2A2_HUMAN	0.95	0.02	119714	6.53	3	AP-2 complex subunit alpha-2 OS=Homo sapiens OX=9606 GN=AP2A2 PE=1 SV=2
306	PSF3_HUMAN	0.95	0.06	28170	5.21	3	DNA replication complex GINS protein PSF3 OS=Homo sapiens OX=9606 GN=GINS3 PE=1 SV=1
307	XRCC5_HUMAN	0.95	0.04	102121	5.55	3	X-ray repair cross-complementing protein 5 OS=Homo sapiens OX=9606 GN=XRCC5 PE=1 SV=3
308	TAGL2_HUMAN	0.95	0.12	26332	8.41	2	Transgelin-2 OS=Homo sapiens OX=9606 GN=TAGLN2 PE=1 SV=3
309	SMD2_HUMAN	0.95	0.16	18994	9.92	1	Small nuclear ribonucleoprotein Sm D2 OS=Homo sapiens OX=9606 GN=SNRPD2 PE=1 SV=1
310	LMNA_HUMAN	0.95	0.05	86567	6.57	4	Prelamin-A/C OS=Homo sapiens OX=9606 GN=LMNA PE=1 SV=1
311	PRDX5_HUMAN	0.95	0.03	26331	8.93	1	Peroxiredoxin-5, mitochondrial OS=Homo sapiens OX=9606 GN=PRDX5 PE=1 SV=4
312	EFTU_HUMAN	0.95	0.02	58941	7.26	1	Elongation factor Tu, mitochondrial OS=Homo sapiens OX=9606 GN=TUFM PE=1 SV=2
313	TPBG_HUMAN	0.95	0.02	48741	6.35	1	Trophoblast glycoprotein OS=Homo sapiens OX=9606 GN=TPBG PE=1 SV=1
314	ZN684_HUMAN	0.95	0.01	56693	9.06	1	Zinc finger protein 684 OS=Homo sapiens OX=9606 GN=ZNF684 PE=2 SV=1
315	PLOD1_HUMAN	0.95	0.05	94753	6.47	3	Procollagen-lysine,2-oxoglutarate 5-dioxygenase 1 OS=Homo sapiens OX=9606 GN=PLOD1 PE=1 SV=2
316	PA1B2_HUMAN	0.95	0.03	30116	5.57	1	Platelet-activating factor acetylhydrolase IB subunit beta OS=Homo sapiens OX=9606 GN=PAFAH1B2 PE=1 SV=1
317	NOP2_HUMAN	0.95	0.01	112367	9.27	1	Probable 28S rRNA (cytosine(4447)-C(5))-methyltransferase OS=Homo sapiens OX=9606 GN=NOP2 PE=1 SV=2
318	RS16_HUMAN	0.95	0.15	21607	10.21	3	40S ribosomal protein S16 OS=Homo sapiens OX=9606 GN=RPS16 PE=1 SV=2
319	PHB_HUMAN	0.95	0.12	33741	5.57	4	Prohibitin OS=Homo sapiens OX=9606 GN=PHB PE=1 SV=1
320	NPC1_HUMAN	0.95	0.00938967	155154	5.17	1	NPC intracellular cholesterol transporter 1 OS=Homo sapiens OX=9606 GN=NPC1 PE=1 SV=2
321	COTL1_HUMAN	0.95	0.09	20194	5.54	2	Coactosin-like protein OS=Homo sapiens OX=9606 GN=COTL1 PE=1 SV=3
322	LMLN_HUMAN	0.95	0.03	82647	6.5	3	Leishmanolysin-like peptidase OS=Homo sapiens OX=9606 GN=LMLN PE=2 SV=2
323	GBB1_HUMAN	0.95	0.06	40699	5.6	3	Guanine nucleotide-binding protein G(I)/G(S)/G(T) subunit beta-1 OS=Homo sapiens OX=9606 GN=GNB1 PE=1 SV=3
324	WDR5B_HUMAN	0.95	0.03	45137	7.53	2	WD repeat-containing protein 5B OS=Homo sapiens OX=9606 GN=WDR5B PE=2 SV=1
325	THOC3_HUMAN	0.95	0.03	45439	5.7	2	THO complex subunit 3 OS=Homo sapiens OX=9606 GN=THOC3 PE=1 SV=1
326	ERCC8_HUMAN	0.95	0.04	49807	5.91	2	DNA excision repair protein ERCC-8 OS=Homo sapiens OX=9606 GN=ERCC8 PE=1 SV=1
327	CCD65_HUMAN	0.95	0.02	74297	6.96	2	Coiled-coil domain-containing protein 65 OS=Homo sapiens OX=9606 GN=CCDC65 PE=1 SV=2
328	CD276_HUMAN	0.95	0.05	60850	4.77	2	CD276 antigen OS=Homo sapiens OX=9606 GN=CD276 PE=1 SV=1
329	SC11A_HUMAN	0.95	0.05	24263	9.48	1	Signal peptidase complex catalytic subunit SEC11A OS=Homo sapiens OX=9606 GN=SEC11A PE=1 SV=1
330	SFPQ_HUMAN	0.95	0.08	86445	9.45	4	Splicing factor, proline- and glutamine-rich OS=Homo sapiens OX=9606 GN=SFPQ PE=1 SV=2
331	HNRL2_HUMAN	0.95	0.03	99654	4.85	2	Heterogeneous nuclear ribonucleoprotein U-like protein 2 OS=Homo sapiens OX=9606 GN=HNRNPUL2 PE=1 SV=1
332	MAP1B_HUMAN	0.95	0.0060778	341348	4.73	2	Microtubule-associated protein 1B OS=Homo sapiens OX=9606 GN=MAP1B PE=1 SV=2
333	ZBT14_HUMAN	0.95	0.03	63700	5.69	1	Zinc finger and BTB domain-containing protein 14 OS=Homo sapiens OX=9606 GN=ZBTB14 PE=1 SV=2
334	ECHB_HUMAN	0.95	0.01	62213	9.45	1	Trifunctional enzyme subunit beta, mitochondrial OS=Homo sapiens OX=9606 GN=HADHB PE=1 SV=3
335	REPI1_HUMAN	0.95	0.00881834	72356	10.05	1	Replication initiator 1 OS=Homo sapiens OX=9606 GN=REPIN1 PE=1 SV=1
336	RS3_HUMAN	0.95	0.05	33060	9.68	1	40S ribosomal protein S3 OS=Homo sapiens OX=9606 GN=RPS3 PE=1 SV=2
337	LAMA1_HUMAN	0.95	0.01	380368	5.93	5	Laminin subunit alpha-1 OS=Homo sapiens OX=9606 GN=LAMA1 PE=1 SV=2
338	ABCCB_HUMAN	0.95	0.01	174279	8.39	2	ATP-binding cassette sub-family C member 11 OS=Homo sapiens OX=9606 GN=ABCC11 PE=1 SV=1
339	ENAH_HUMAN	0.95	0.05	73771	6.51	4	Protein enabled homolog OS=Homo sapiens OX=9606 GN=ENAH PE=1 SV=2
340	CP250_HUMAN	0.95	0.01	322643	5	5	Centrosome-associated protein CEP250 OS=Homo sapiens OX=9606 GN=CEP250 PE=1 SV=2
341	NCOR2_HUMAN	0.95	0.01	319658	7.21	3	Nuclear receptor corepressor 2 OS=Homo sapiens OX=9606 GN=NCOR2 PE=1 SV=2
342	CAN2_HUMAN	0.95	0.03	92721	4.87	3	Calpain-2 catalytic subunit OS=Homo sapiens OX=9606 GN=CAPN2 PE=1 SV=6
343	EXD2_HUMAN	0.95	0.01	82781	8.63	1	Exonuclease 3'-5' domain-containing protein 2 OS=Homo sapiens OX=9606 GN=EXD2 PE=1 SV=2
344	GBB4_HUMAN	0.95	0.08	40281	5.6	4	Guanine nucleotide-binding protein subunit beta-4 OS=Homo sapiens OX=9606 GN=GNB4 PE=1 SV=3
345	UVSSA_HUMAN	0.95	0.03	93927	5.93	3	UV-stimulated scaffold protein A OS=Homo sapiens OX=9606 GN=UVSSA PE=1 SV=2
346	SMD1_HUMAN	0.95	0.1	16620	11.56	1	Small nuclear ribonucleoprotein Sm D1 OS=Homo sapiens OX=9606 GN=SNRPD1 PE=1 SV=1
347	AMPN_HUMAN	0.95	0.00723888	123464	5.31	2	Aminopeptidase N OS=Homo sapiens OX=9606 GN=ANPEP PE=1 SV=4
348	BGAL_HUMAN	0.95	0.02	85457	6.1	2	Beta-galactosidase OS=Homo sapiens OX=9606 GN=GLB1 PE=1 SV=2
349	DDX17_HUMAN	0.95	0.03	89957	8.53	3	Probable ATP-dependent RNA helicase DDX17 OS=Homo sapiens OX=9606 GN=DDX17 PE=1 SV=2
350	PBIP1_HUMAN	0.95	0.04	92762	5.21	7	Pre-B-cell leukemia transcription factor-interacting protein 1 OS=Homo sapiens OX=9606 GN=PBXIP1 PE=1 SV=1
351	TF3C1_HUMAN	0.95	0.01	276142	7.01	3	General transcription factor 3C polypeptide 1 OS=Homo sapiens OX=9606 GN=GTF3C1 PE=1 SV=4
352	KCD17_HUMAN	0.95	0.03	39602	4.82	1	BTB/POZ domain-containing protein KCTD17 OS=Homo sapiens OX=9606 GN=KCTD17 PE=1 SV=3
353	UB2J2_HUMAN	0.95	0.03	33747	8.59	1	Ubiquitin-conjugating enzyme E2 J2 OS=Homo sapiens OX=9606 GN=UBE2J2 PE=1 SV=3
354	SSH1_HUMAN	0.95	0.02	134908	5.87	3	Protein phosphatase Slingshot homolog 1 OS=Homo sapiens OX=9606 GN=SSH1 PE=1 SV=2
355	LRC59_HUMAN	0.95	0.03	46469	9.61	1	Leucine-rich repeat-containing protein 59 OS=Homo sapiens OX=9606 GN=LRRC59 PE=1 SV=1
356	AL1A1_HUMAN	0.95	0.02	66691	6.3	1	Retinal dehydrogenase 1 OS=Homo sapiens OX=9606 GN=ALDH1A1 PE=1 SV=2
357	ATPB_HUMAN	0.95	0.15	63826	5.26	7	ATP synthase subunit beta, mitochondrial OS=Homo sapiens OX=9606 GN=ATP5B PE=1 SV=3
358	MLP3A_HUMAN	0.95	0.05	17305	8.74	1	Microtubule-associated proteins 1A/1B light chain 3A OS=Homo sapiens OX=9606 GN=MAP1LC3A PE=1 SV=2
359	TSN_HUMAN	0.95	0.06	30730	6.01	1	Translin OS=Homo sapiens OX=9606 GN=TSN PE=1 SV=1
360	WDR76_HUMAN	0.95	0.03	83110	9.35	3	WD repeat-containing protein 76 OS=Homo sapiens OX=9606 GN=WDR76 PE=1 SV=2
361	SCAM4_HUMAN	0.95	0.04	28144	9.07	1	Secretory carrier-associated membrane protein 4 OS=Homo sapiens OX=9606 GN=SCAMP4 PE=1 SV=1
362	CAPZB_HUMAN	0.95	0.12	37719	5.36	3	F-actin-capping protein subunit beta OS=Homo sapiens OX=9606 GN=CAPZB PE=1 SV=4
363	CIKS_HUMAN	0.95	0.01	71014	6.27	1	Adapter protein CIKS OS=Homo sapiens OX=9606 GN=TRAF3IP2 PE=1 SV=3
364	STRAP_HUMAN	0.95	0.05	46628	4.98	1	Serine-threonine kinase receptor-associated protein OS=Homo sapiens OX=9606 GN=STRAP PE=1 SV=1
365	UGDH_HUMAN	0.95	0.02	66245	6.73	1	UDP-glucose 6-dehydrogenase OS=Homo sapiens OX=9606 GN=UGDH PE=1 SV=1
366	CF132_HUMAN	0.95	0.01	142210	9.48	2	Uncharacterized protein C6orf132 OS=Homo sapiens OX=9606 GN=C6orf132 PE=1 SV=4
367	NT5D2_HUMAN	0.95	0.03	67372	6.3	2	5'-nucleotidase domain-containing protein 2 OS=Homo sapiens OX=9606 GN=NT5DC2 PE=1 SV=1
368	FKB10_HUMAN	0.95	0.08	70288	5.36	7	Peptidyl-prolyl cis-trans isomerase FKBP10 OS=Homo sapiens OX=9606 GN=FKBP10 PE=1 SV=1
iTRAQ 2
	UniProtKB ID		TECHNICAL INFO - PEPTIDE DETECTION						PROTEIN NAME and coding
#		Confidence Interval	Sequence coverage (%)	Mw	pI	# Matching peptide
1	MYH9_HUMAN	0.95	0.32	289666	5.5	94(38)	Myosin-9 OS=Homo sapiens OX=9606 GN=MYH9 PE=1 SV=4
2	ACTG_HUMAN	0.95	0.44	47850	5.31	63(35)	Actin, cytoplasmic 2 OS=Homo sapiens OX=9606 GN=ACTG1 PE=1 SV=1
3	ANXA2_HUMAN	0.95	0.62	48619	7.57	50(31)	Annexin A2 OS=Homo sapiens OX=9606 GN=ANXA2 PE=1 SV=2
4	VIME_HUMAN	0.95	0.47	60616	5.06	55(31)	Vimentin OS=Homo sapiens OX=9606 GN=VIM PE=1 SV=4
5	ACTA_HUMAN	0.95	0.37	48066	5.23	45(27)	Actin, aortic smooth muscle OS=Homo sapiens OX=9606 GN=ACTA2 PE=1 SV=1
6	POTEE_HUMAN	0.95	0.09	148056	5.83	35(18)	POTE ankyrin domain family member E OS=Homo sapiens OX=9606 GN=POTEE PE=2 SV=3
7	ACTBL_HUMAN	0.95	0.23	47756	5.39	34(19)	Beta-actin-like protein 2 OS=Homo sapiens OX=9606 GN=ACTBL2 PE=1 SV=2
8	ACTN1_HUMAN	0.95	0.36	119724	5.25	46(18)	Alpha-actinin-1 OS=Homo sapiens OX=9606 GN=ACTN1 PE=1 SV=2
9	ACTN4_HUMAN	0.95	0.31	122737	5.27	36(16)	Alpha-actinin-4 OS=Homo sapiens OX=9606 GN=ACTN4 PE=1 SV=2
10	FINC_HUMAN	0.95	0.15	286492	5.46	46(13)	Fibronectin OS=Homo sapiens OX=9606 GN=FN1 PE=1 SV=4
11	MYH10_HUMAN	0.95	0.11	288786	5.44	39(9)	Myosin-10 OS=Homo sapiens OX=9606 GN=MYH10 PE=1 SV=3
12	HSP7C_HUMAN	0.95	0.24	87586	5.37	25(10)	Heat shock cognate 71 kDa protein OS=Homo sapiens OX=9606 GN=HSPA8 PE=1 SV=1
13	BIP_HUMAN	0.95	0.29	91149	5.07	24(12)	Endoplasmic reticulum chaperone BiP OS=Homo sapiens OX=9606 GN=HSPA5 PE=1 SV=2
14	HS90B_HUMAN	0.95	0.27	106332	4.97	34(16)	Heat shock protein HSP 90-beta OS=Homo sapiens OX=9606 GN=HSP90AB1 PE=1 SV=4
15	G3P_HUMAN	0.95	0.35	44244	8.57	25(9)	Glyceraldehyde-3-phosphate dehydrogenase OS=Homo sapiens OX=9606 GN=GAPDH PE=1 SV=3
16	TBB3_HUMAN	0.95	0.19	55572	4.83	26(14)	Tubulin beta-3 chain OS=Homo sapiens OX=9606 GN=TUBB3 PE=1 SV=2
17	HS90A_HUMAN	0.95	0.21	109247	4.94	29(15)	Heat shock protein HSP 90-alpha OS=Homo sapiens OX=9606 GN=HSP90AA1 PE=1 SV=5
18	TBB4A_HUMAN	0.95	0.19	54117	4.78	25(14)	Tubulin beta-4A chain OS=Homo sapiens OX=9606 GN=TUBB4A PE=1 SV=2
19	ENPL_HUMAN	0.95	0.21	116444	4.76	25(10)	Endoplasmin OS=Homo sapiens OX=9606 GN=HSP90B1 PE=1 SV=1
20	FLNA_HUMAN	0.95	0.12	329541	5.7	34(8)	Filamin-A OS=Homo sapiens OX=9606 GN=FLNA PE=1 SV=4
21	SERPH_HUMAN	0.95	0.3	57058	8.75	14(7)	Serpin H1 OS=Homo sapiens OX=9606 GN=SERPINH1 PE=1 SV=2
22	TBA1A_HUMAN	0.95	0.18	56188	4.94	12(6)	Tubulin alpha-1A chain OS=Homo sapiens OX=9606 GN=TUBA1A PE=1 SV=1
23	ROA2_HUMAN	0.95	0.3	43491	8.97	18(5)	Heterogeneous nuclear ribonucleoproteins A2/B1 OS=Homo sapiens OX=9606 GN=HNRNPA2B1 PE=1 SV=2
24	TBB6_HUMAN	0.95	0.08	54388	4.77	17(11)	Tubulin beta-6 chain OS=Homo sapiens OX=9606 GN=TUBB6 PE=1 SV=1
25	ROA1_HUMAN	0.95	0.28	44503	9.17	21(9)	Heterogeneous nuclear ribonucleoprotein A1 OS=Homo sapiens OX=9606 GN=HNRNPA1 PE=1 SV=5
26	ACTN2_HUMAN	0.95	0.1	120215	5.31	19(6)	Alpha-actinin-2 OS=Homo sapiens OX=9606 GN=ACTN2 PE=1 SV=1
27	FLNB_HUMAN	0.95	0.09	330922	5.47	23(7)	Filamin-B OS=Homo sapiens OX=9606 GN=FLNB PE=1 SV=2
28	1433Z_HUMAN	0.95	0.49	34116	4.73	17(7)	14-3-3 protein zeta/delta OS=Homo sapiens OX=9606 GN=YWHAZ PE=1 SV=1
29	H4_HUMAN	0.95	0.38	15011	11.36	4(4)	Histone H4 OS=Homo sapiens OX=9606 GN=HIST1H4A PE=1 SV=2
30	1433E_HUMAN	0.95	0.21	34935	4.63	9(5)	14-3-3 protein epsilon OS=Homo sapiens OX=9606 GN=YWHAE PE=1 SV=1
31	ANXA5_HUMAN	0.95	0.33	42911	4.94	14(6)	Annexin A5 OS=Homo sapiens OX=9606 GN=ANXA5 PE=1 SV=2
32	PPIB_HUMAN	0.95	0.52	31941	9.42	13(5)	Peptidyl-prolyl cis-trans isomerase B OS=Homo sapiens OX=9606 GN=PPIB PE=1 SV=2
33	GRP75_HUMAN	0.95	0.08	89758	5.87	7(5)	Stress-70 protein, mitochondrial OS=Homo sapiens OX=9606 GN=HSPA9 PE=1 SV=2
34	MOES_HUMAN	0.95	0.2	86943	6.08	23(5)	Moesin OS=Homo sapiens OX=9606 GN=MSN PE=1 SV=3
35	ANXA1_HUMAN	0.95	0.24	48729	6.57	15(5)	Annexin A1 OS=Homo sapiens OX=9606 GN=ANXA1 PE=1 SV=2
36	PROF1_HUMAN	0.95	0.32	18391	8.44	6(4)	Profilin-1 OS=Homo sapiens OX=9606 GN=PFN1 PE=1 SV=2
37	MYH11_HUMAN	0.95	0.06	289561	5.42	21(4)	Myosin-11 OS=Homo sapiens OX=9606 GN=MYH11 PE=1 SV=3
38	TPIS_HUMAN	0.95	0.23	37160	5.65	7(4)	Triosephosphate isomerase OS=Homo sapiens OX=9606 GN=TPI1 PE=1 SV=3
39	CATB_HUMAN	0.95	0.12	42664	5.88	4(2)	Cathepsin B OS=Homo sapiens OX=9606 GN=CTSB PE=1 SV=3
40	PLEC_HUMAN	0.95	0.07	606605	5.74	47(5)	Plectin OS=Homo sapiens OX=9606 GN=PLEC PE=1 SV=3
41	TBE1_HUMAN	0.95	0.3	70240	5.14	17(2)	Matrix metalloproteinase-2 OS=Homo sapiens OX=9606 GN=MMP2 PE=1 SV=3
42	RACK1_HUMAN	0.95	0.2	40530	7.6	7(5)	Receptor of activated protein C kinase 1 OS=Homo sapiens OX=9606 GN=RACK1 PE=1 SV=3
43	ANXA6_HUMAN	0.95	0.12	91948	5.42	18(6)	Annexin A6 OS=Homo sapiens OX=9606 GN=ANXA6 PE=1 SV=3
44	TAGL2_HUMAN	0.95	0.33	26332	8.41	6(4)	Transgelin-2 OS=Homo sapiens OX=9606 GN=TAGLN2 PE=1 SV=3
45	ADT2_HUMAN	0.95	0.21	40132	9.71	13(6)	ADP/ATP translocase 2 OS=Homo sapiens OX=9606 GN=SLC25A5 PE=1 SV=7
46	ALDOA_HUMAN	0.95	0.23	47609	8.3	10(5)	Fructose-bisphosphate aldolase A OS=Homo sapiens OX=9606 GN=ALDOA PE=1 SV=2
47	RS16_HUMAN	0.95	0.45	21607	10.21	7(3)	40S ribosomal protein S16 OS=Homo sapiens OX=9606 GN=RPS16 PE=1 SV=2
48	ADT3_HUMAN	0.95	0.18	39842	9.76	11(6)	ADP/ATP translocase 3 OS=Homo sapiens OX=9606 GN=SLC25A6 PE=1 SV=4
49	EZRI_HUMAN	0.95	0.11	86405	5.94	14(4)	Ezrin OS=Homo sapiens OX=9606 GN=EZR PE=1 SV=4
50	RS3_HUMAN	0.95	0.28	33060	9.68	10(4)	40S ribosomal protein S3 OS=Homo sapiens OX=9606 GN=RPS3 PE=1 SV=2
51	TAGL_HUMAN	0.95	0.23	28072	8.87	7(5)	Transgelin OS=Homo sapiens OX=9606 GN=TAGLN PE=1 SV=4
52	PPIA_HUMAN	0.95	0.49	22564	7.68	13(4)	Peptidyl-prolyl cis-trans isomerase A OS=Homo sapiens OX=9606 GN=PPIA PE=1 SV=2
53	ATPA_HUMAN	0.95	0.11	69144	9.16	13(5)	ATP synthase subunit alpha, mitochondrial OS=Homo sapiens OX=9606 GN=ATP5A1 PE=1 SV=1
54	H2AV_HUMAN	0.95	0.23	18064	10.58	4(4)	Histone H2A.V OS=Homo sapiens OX=9606 GN=H2AFV PE=1 SV=3
55	PRDX1_HUMAN	0.95	0.23	28180	8.27	10(5)	Peroxiredoxin-1 OS=Homo sapiens OX=9606 GN=PRDX1 PE=1 SV=1
56	PDIA3_HUMAN	0.95	0.23	71653	5.98	16(4)	Protein disulfide-isomerase A3 OS=Homo sapiens OX=9606 GN=PDIA3 PE=1 SV=4
57	TCPQ_HUMAN	0.95	0.07	72359	5.42	10(3)	T-complex protein 1 subunit theta OS=Homo sapiens OX=9606 GN=CCT8 PE=1 SV=4
58	PGAM1_HUMAN	0.95	0.29	34566	6.67	8(3)	Phosphoglycerate mutase 1 OS=Homo sapiens OX=9606 GN=PGAM1 PE=1 SV=2
59	ARPC2_HUMAN	0.95	0.12	42221	6.84	5(3)	Actin-related protein 2/3 complex subunit 2 OS=Homo sapiens OX=9606 GN=ARPC2 PE=1 SV=1
60	GANAB_HUMAN	0.95	0.14	115324	5.74	20(4)	Neutral alpha-glucosidase AB OS=Homo sapiens OX=9606 GN=GANAB PE=1 SV=3
61	LDHA_HUMAN	0.95	0.26	45487	8.44	12(4)	L-lactate dehydrogenase A chain OS=Homo sapiens OX=9606 GN=LDHA PE=1 SV=2
62	RS9_HUMAN	0.95	0.42	28662	10.66	15(5)	40S ribosomal protein S9 OS=Homo sapiens OX=9606 GN=RPS9 PE=1 SV=3
63	HNRPC_HUMAN	0.95	0.11	42776	4.95	6(2)	Heterogeneous nuclear ribonucleoproteins C1/C2 OS=Homo sapiens OX=9606 GN=HNRNPC PE=1 SV=4
64	EF1A1_HUMAN	0.95	0.14	64711	9.1	14(4)	Elongation factor 1-alpha 1 OS=Homo sapiens OX=9606 GN=EEF1A1 PE=1 SV=1
65	CKAP4_HUMAN	0.95	0.21	78455	5.63	17(4)	Cytoskeleton-associated protein 4 OS=Homo sapiens OX=9606 GN=CKAP4 PE=1 SV=2
66	EF2_HUMAN	0.95	0.08	115354	6.41	12(4)	Elongation factor 2 OS=Homo sapiens OX=9606 GN=EEF2 PE=1 SV=4
67	RS27A_HUMAN	0.95	0.33	25863	9.68	9(3)	Ubiquitin-40S ribosomal protein S27a OS=Homo sapiens OX=9606 GN=RPS27A PE=1 SV=2
68	CAPZB_HUMAN	0.95	0.39	37719	5.36	9(3)	F-actin-capping protein subunit beta OS=Homo sapiens OX=9606 GN=CAPZB PE=1 SV=4
69	VDAC2_HUMAN	0.95	0.19	38847	7.49	7(3)	Voltage-dependent anion-selective channel protein 2 OS=Homo sapiens OX=9606 GN=VDAC2 PE=1 SV=2
70	SPTN4_HUMAN	0.95	0.01	319837	5.72	6(2)	Spectrin beta chain, non-erythrocytic 4 OS=Homo sapiens OX=9606 GN=SPTBN4 PE=1 SV=2
71	COF1_HUMAN	0.95	0.34	26400	8.22	6(2)	Cofilin-1 OS=Homo sapiens OX=9606 GN=CFL1 PE=1 SV=3
72	UBA1_HUMAN	0.95	0.03	134201	5.49	4(2)	Ubiquitin-like modifier-activating enzyme 1 OS=Homo sapiens OX=9606 GN=UBA1 PE=1 SV=3
73	ENOA_HUMAN	0.95	0.26	59003	7.01	17(4)	Alpha-enolase OS=Homo sapiens OX=9606 GN=ENO1 PE=1 SV=2
74	RAB7A_HUMAN	0.95	0.06	28951	6.4	2(2)	Ras-related protein Rab-7a OS=Homo sapiens OX=9606 GN=RAB7A PE=1 SV=1
75	KPYM_HUMAN	0.95	0.15	69460	7.96	15(4)	Pyruvate kinase PKM OS=Homo sapiens OX=9606 GN=PKM PE=1 SV=4
76	ML12A_HUMAN	0.95	0.21	24345	4.67	4(3)	Myosin regulatory light chain 12A OS=Homo sapiens OX=9606 GN=MYL12A PE=1 SV=2
77	RL7_HUMAN	0.95	0.28	39854	10.66	9(3)	60S ribosomal protein L7 OS=Homo sapiens OX=9606 GN=RPL7 PE=1 SV=1
78	RS4X_HUMAN	0.95	0.23	38097	10.16	9(3)	40S ribosomal protein S4, X isoform OS=Homo sapiens OX=9606 GN=RPS4X PE=1 SV=2
79	LAMC1_HUMAN	0.95	0.03	202433	5.01	8(2)	Laminin subunit gamma-1 OS=Homo sapiens OX=9606 GN=LAMC1 PE=1 SV=3
80	PDIA6_HUMAN	0.95	0.04	57217	4.95	3(2)	Protein disulfide-isomerase A6 OS=Homo sapiens OX=9606 GN=PDIA6 PE=1 SV=1
81	PHB2_HUMAN	0.95	0.2	39360	9.83	7(4)	Prohibitin-2 OS=Homo sapiens OX=9606 GN=PHB2 PE=1 SV=2
82	NDKA_HUMAN	0.95	0.32	20484	5.83	7(2)	Nucleoside diphosphate kinase A OS=Homo sapiens OX=9606 GN=NME1 PE=1 SV=1
83	H2A1A_HUMAN	0.95	0.17	18180	10.86	4(4)	Histone H2A type 1-A OS=Homo sapiens OX=9606 GN=HIST1H2AA PE=1 SV=3
84	EF1G_HUMAN	0.95	0.2	60126	6.25	15(3)	Elongation factor 1-gamma OS=Homo sapiens OX=9606 GN=EEF1G PE=1 SV=3
85	PRDX4_HUMAN	0.95	0.18	34780	5.86	7(3)	Peroxiredoxin-4 OS=Homo sapiens OX=9606 GN=PRDX4 PE=1 SV=1
86	CALR_HUMAN	0.95	0.13	61193	4.29	9(4)	Calreticulin OS=Homo sapiens OX=9606 GN=CALR PE=1 SV=1
87	RS3A_HUMAN	0.95	0.32	41790	9.75	10(2)	40S ribosomal protein S3a OS=Homo sapiens OX=9606 GN=RPS3A PE=1 SV=2
88	PRDX6_HUMAN	0.95	0.18	30799	6	6(4)	Peroxiredoxin-6 OS=Homo sapiens OX=9606 GN=PRDX6 PE=1 SV=3
89	PHB_HUMAN	0.95	0.2	33741	5.57	7(3)	Prohibitin OS=Homo sapiens OX=9606 GN=PHB PE=1 SV=1
90	NPM_HUMAN	0.95	0.07	42898	4.64	3(1)	Nucleophosmin OS=Homo sapiens OX=9606 GN=NPM1 PE=1 SV=2
91	ARP2_HUMAN	0.95	0.12	52642	6.3	12(3)	Actin-related protein 2 OS=Homo sapiens OX=9606 GN=ACTR2 PE=1 SV=1
92	PLD3_HUMAN	0.95	0.06	59842	6.02	5(3)	Phospholipase D3 OS=Homo sapiens OX=9606 GN=PLD3 PE=1 SV=1
93	FSCN1_HUMAN	0.95	0.08	63318	6.84	5(3)	Fascin OS=Homo sapiens OX=9606 GN=FSCN1 PE=1 SV=3
94	RL36_HUMAN	0.95	0.25	17722	11.59	3(2)	60S ribosomal protein L36 OS=Homo sapiens OX=9606 GN=RPL36 PE=1 SV=3
95	MYL9_HUMAN	0.95	0.2	24378	4.8	4(3)	Myosin regulatory light polypeptide 9 OS=Homo sapiens OX=9606 GN=MYL9 PE=1 SV=4
96	NDKB_HUMAN	0.95	0.36	21546	8.52	8(1)	Nucleoside diphosphate kinase B OS=Homo sapiens OX=9606 GN=NME2 PE=1 SV=1
97	TCPG_HUMAN	0.95	0.11	71751	6.1	12(3)	T-complex protein 1 subunit gamma OS=Homo sapiens OX=9606 GN=CCT3 PE=1 SV=4
98	TERA_HUMAN	0.95	0.12	103868	5.14	14(4)	Transitional endoplasmic reticulum ATPase OS=Homo sapiens OX=9606 GN=VCP PE=1 SV=4
99	ITB1_HUMAN	0.95	0.09	106001	5.27	7(3)	Integrin beta-1 OS=Homo sapiens OX=9606 GN=ITGB1 PE=1 SV=2
100	RS13_HUMAN	0.95	0.2	22992	10.53	6(3)	40S ribosomal protein S13 OS=Homo sapiens OX=9606 GN=RPS13 PE=1 SV=2
101	LMAN1_HUMAN	0.95	0.03	66943	6.3	2(2)	Protein ERGIC-53 OS=Homo sapiens OX=9606 GN=LMAN1 PE=1 SV=2
102	IF4A1_HUMAN	0.95	0.16	52513	5.32	8(2)	Eukaryotic initiation factor 4A-I OS=Homo sapiens OX=9606 GN=EIF4A1 PE=1 SV=1
103	PDIA1_HUMAN	0.95	0.12	71683	4.76	10(3)	Protein disulfide-isomerase OS=Homo sapiens OX=9606 GN=P4HB PE=1 SV=3
104	ADT1_HUMAN	0.95	0.16	40344	9.78	8(3)	ADP/ATP translocase 1 OS=Homo sapiens OX=9606 GN=SLC25A4 PE=1 SV=4
105	RS18_HUMAN	0.95	0.41	22879	10.99	8(3)	40S ribosomal protein S18 OS=Homo sapiens OX=9606 GN=RPS18 PE=1 SV=3
106	RS8_HUMAN	0.95	0.34	33925	10.32	7(2)	40S ribosomal protein S8 OS=Homo sapiens OX=9606 GN=RPS8 PE=1 SV=2
107	ALBU_HUMAN	0.95	0.03	87878	5.92	4(2)	Serum albumin OS=Homo sapiens OX=9606 GN=ALB PE=1 SV=2
108	H31T_HUMAN	0.95	0.35	19757	11.13	12(4)	Histone H3.1t OS=Homo sapiens OX=9606 GN=HIST3H3 PE=1 SV=3
109	CD59_HUMAN	0.95	0.18	16601	6.02	2(1)	CD59 glycoprotein OS=Homo sapiens OX=9606 GN=CD59 PE=1 SV=1
110	TPM4_HUMAN	0.95	0.1	44999	4.66	5(2)	Tropomyosin beta chain OS=Homo sapiens OX=9606 GN=TPM2 PE=1 SV=1
111	GBB2_HUMAN	0.95	0.2	40045	5.6	8(2)	Guanine nucleotide-binding protein G(I)/G(S)/G(T) subunit beta-2 OS=Homo sapiens OX=9606 GN=GNB2 PE=1 SV=3
112	PGK1_HUMAN	0.95	0.13	57667	8.3	8(1)	Phosphoglycerate kinase 1 OS=Homo sapiens OX=9606 GN=PGK1 PE=1 SV=3
113	TPM3_HUMAN	0.95	0.1	44794	4.68	5(2)	Tropomyosin alpha-3 chain OS=Homo sapiens OX=9606 GN=TPM3 PE=1 SV=2
114	ATPB_HUMAN	0.95	0.07	63826	5.26	4(2)	ATP synthase subunit beta, mitochondrial OS=Homo sapiens OX=9606 GN=ATP5B PE=1 SV=3
115	RL26_HUMAN	0.95	0.31	24853	10.55	6(2)	60S ribosomal protein L26 OS=Homo sapiens OX=9606 GN=RPL26 PE=1 SV=1
116	RS11_HUMAN	0.95	0.22	25112	10.31	3(2)	40S ribosomal protein S11 OS=Homo sapiens OX=9606 GN=RPS11 PE=1 SV=3
117	TXND5_HUMAN	0.95	0.07	55812	5.63	3(2)	Thioredoxin domain-containing protein 5 OS=Homo sapiens OX=9606 GN=TXNDC5 PE=1 SV=2
118	HS71A_HUMAN	0.95	0.08	85524	5.48	7(3)	Heat shock 70 kDa protein 1A OS=Homo sapiens OX=9606 GN=HSPA1A PE=1 SV=1
119	RL5_HUMAN	0.95	0.26	45292	9.73	12(2)	60S ribosomal protein L5 OS=Homo sapiens OX=9606 GN=RPL5 PE=1 SV=3
120	PABP1_HUMAN	0.95	0.06	83402	9.52	4(1)	Polyadenylate-binding protein 1 OS=Homo sapiens OX=9606 GN=PABPC1 PE=1 SV=2
121	LEG1_HUMAN	0.95	0.22	17444	5.34	3(2)	Galectin-1 OS=Homo sapiens OX=9606 GN=LGALS1 PE=1 SV=2
122	SND1_HUMAN	0.95	0.05	119882	6.74	8(1)	Staphylococcal nuclease domain-containing protein 1 OS=Homo sapiens OX=9606 GN=SND1 PE=1 SV=1
123	LMNA_HUMAN	0.95	0.13	86567	6.57	12(2)	Prelamin-A/C OS=Homo sapiens OX=9606 GN=LMNA PE=1 SV=1
124	MDHM_HUMAN	0.95	0.25	43694	8.92	8(1)	Malate dehydrogenase, mitochondrial OS=Homo sapiens OX=9606 GN=MDH2 PE=1 SV=3
125	AINX_HUMAN	0.95	0.03	62963	5.34	3(2)	Alpha-internexin OS=Homo sapiens OX=9606 GN=INA PE=1 SV=2
126	COTL1_HUMAN	0.95	0.19	20194	5.54	4(2)	Coactosin-like protein OS=Homo sapiens OX=9606 GN=COTL1 PE=1 SV=3
127	RL8_HUMAN	0.95	0.24	36221	11.03	10(1)	60S ribosomal protein L8 OS=Homo sapiens OX=9606 GN=RPL8 PE=1 SV=2
128	MIC60_HUMAN	0.95	0.05	101270	6.08	4(1)	MICOS complex subunit MIC60 OS=Homo sapiens OX=9606 GN=IMMT PE=1 SV=1
129	RL13_HUMAN	0.95	0.19	32156	11.65	7(3)	60S ribosomal protein L13 OS=Homo sapiens OX=9606 GN=RPL13 PE=1 SV=4
130	CAV1_HUMAN	0.95	0.05	24413	5.65	2(1)	Caveolin-1 OS=Homo sapiens OX=9606 GN=CAV1 PE=1 SV=4
131	RL10_HUMAN	0.95	0.31	31889	10.11	11(2)	60S ribosomal protein L10 OS=Homo sapiens OX=9606 GN=RPL10 PE=1 SV=4
132	SPTB2_HUMAN	0.95	0.06	329196	5.39	20(1)	Spectrin beta chain, non-erythrocytic 1 OS=Homo sapiens OX=9606 GN=SPTBN1 PE=1 SV=2
133	NONO_HUMAN	0.95	0.12	62715	9.01	10(1)	Non-POU domain-containing octamer-binding protein OS=Homo sapiens OX=9606 GN=NONO PE=1 SV=4
134	IF4A3_HUMAN	0.95	0.16	54142	6.3	6(1)	Eukaryotic initiation factor 4A-III OS=Homo sapiens OX=9606 GN=EIF4A3 PE=1 SV=4
135	PRKDC_HUMAN	0.95	0.02	553053	6.75	19(2)	DNA-dependent protein kinase catalytic subunit OS=Homo sapiens OX=9606 GN=PRKDC PE=1 SV=3
136	CLIC1_HUMAN	0.95	0.12	32686	5.09	4(1)	Chloride intracellular channel protein 1 OS=Homo sapiens OX=9606 GN=CLIC1 PE=1 SV=4
137	GTR1_HUMAN	0.95	0.06	59220	8.93	3(3)	Solute carrier family 2, facilitated glucose transporter member 1 OS=Homo sapiens OX=9606 GN=SLC2A1 PE=1 SV=2
138	ARF4_HUMAN	0.95	0.22	24148	6.59	5(1)	ADP-ribosylation factor 4 OS=Homo sapiens OX=9606 GN=ARF4 PE=1 SV=3
139	CLH1_HUMAN	0.95	0.05	221000	5.48	14(2)	Clathrin heavy chain 1 OS=Homo sapiens OX=9606 GN=CLTC PE=1 SV=5
140	RL18_HUMAN	0.95	0.14	27705	11.73	2(2)	60S ribosomal protein L18 OS=Homo sapiens OX=9606 GN=RPL18 PE=1 SV=2
141	RL18A_HUMAN	0.95	0.19	26225	10.73	5(1)	60S ribosomal protein L18a OS=Homo sapiens OX=9606 GN=RPL18A PE=1 SV=2
142	SERC_HUMAN	0.95	0.08	48915	7.56	4(2)	Phosphoserine aminotransferase OS=Homo sapiens OX=9606 GN=PSAT1 PE=1 SV=2
143	RPN1_HUMAN	0.95	0.06	80999	5.96	4(1)	Dolichyl-diphosphooligosaccharide--protein glycosyltransferase subunit 1 OS=Homo sapiens OX=9606 GN=RPN1 PE=1 SV=1
144	ECHB_HUMAN	0.95	0.08	62213	9.45	4(1)	Trifunctional enzyme subunit beta, mitochondrial OS=Homo sapiens OX=9606 GN=HADHB PE=1 SV=3
145	PLST_HUMAN	0.95	0.05	86281	5.41	4(1)	Plastin-3 OS=Homo sapiens OX=9606 GN=PLS3 PE=1 SV=4
146	HYOU1_HUMAN	0.95	0.04	134994	5.16	5(2)	Hypoxia up-regulated protein 1 OS=Homo sapiens OX=9606 GN=HYOU1 PE=1 SV=1
147	DX39A_HUMAN	0.95	0.08	57920	5.46	8(2)	ATP-dependent RNA helicase DDX39A OS=Homo sapiens OX=9606 GN=DDX39A PE=1 SV=2
148	VDAC1_HUMAN	0.95	0.14	38663	8.62	5(1)	Voltage-dependent anion-selective channel protein 1 OS=Homo sapiens OX=9606 GN=VDAC1 PE=1 SV=2
149	XPP3_HUMAN	0.95	0.03	65210	6.37	5(3)	Probable Xaa-Pro aminopeptidase 3 OS=Homo sapiens OX=9606 GN=XPNPEP3 PE=1 SV=1
150	FLNC_HUMAN	0.95	0.04	339209	5.65	14(1)	Filamin-C OS=Homo sapiens OX=9606 GN=FLNC PE=1 SV=3
151	LDHB_HUMAN	0.95	0.07	44829	5.71	3(2)	L-lactate dehydrogenase B chain OS=Homo sapiens OX=9606 GN=LDHB PE=1 SV=2
152	GBF1_HUMAN	0.95	0.01	234910	5.48	9(2)	Golgi-specific brefeldin A-resistance guanine nucleotide exchange factor 1 OS=Homo sapiens OX=9606 GN=GBF1 PE=1 SV=2
153	CISY_HUMAN	0.95	0.07	59893	8.45	4(2)	Citrate synthase, mitochondrial OS=Homo sapiens OX=9606 GN=CS PE=1 SV=2
154	GSTP1_HUMAN	0.95	0.1	27296	5.43	2(1)	Glutathione S-transferase P OS=Homo sapiens OX=9606 GN=GSTP1 PE=1 SV=2
155	RS2_HUMAN	0.95	0.21	38910	10.25	12(1)	40S ribosomal protein S2 OS=Homo sapiens OX=9606 GN=RPS2 PE=1 SV=2
156	NEST_HUMAN	0.95	0.03	195280	4.35	6(2)	Nestin OS=Homo sapiens OX=9606 GN=NES PE=1 SV=2
157	RS19_HUMAN	0.95	0.24	20918	10.31	4(1)	40S ribosomal protein S19 OS=Homo sapiens OX=9606 GN=RPS19 PE=1 SV=2
158	PRAF2_HUMAN	0.95	0.06	20767	9.41	1(1)	PRA1 family protein 2 OS=Homo sapiens OX=9606 GN=PRAF2 PE=1 SV=1
159	DDX5_HUMAN	0.95	0.09	79752	9.06	6(1)	Probable ATP-dependent RNA helicase DDX5 OS=Homo sapiens OX=9606 GN=DDX5 PE=1 SV=1
160	RAB1C_HUMAN	0.95	0.19	27175	5.25	7(3)	Putative Ras-related protein Rab-1C OS=Homo sapiens OX=9606 GN=RAB1C PE=5 SV=2
161	RS7_HUMAN	0.95	0.15	29718	10.09	4(1)	40S ribosomal protein S7 OS=Homo sapiens OX=9606 GN=RPS7 PE=1 SV=1
162	HNRPK_HUMAN	0.95	0.09	57941	5.39	4(1)	Heterogeneous nuclear ribonucleoprotein K OS=Homo sapiens OX=9606 GN=HNRNPK PE=1 SV=1
163	NUCL_HUMAN	0.95	0.03	104251	4.6	5(1)	Nucleolin OS=Homo sapiens OX=9606 GN=NCL PE=1 SV=3
164	TM109_HUMAN	0.95	0.04	28627	10.48	1(1)	Transmembrane protein 109 OS=Homo sapiens OX=9606 GN=TMEM109 PE=1 SV=1
165	TLN1_HUMAN	0.95	0.04	319185	5.77	13(1)	Talin-1 OS=Homo sapiens OX=9606 GN=TLN1 PE=1 SV=3
166	RL6_HUMAN	0.95	0.18	48831	10.59	10(2)	60S ribosomal protein L6 OS=Homo sapiens OX=9606 GN=RPL6 PE=1 SV=3
167	RL27_HUMAN	0.95	0.44	23089	10.56	6(1)	60S ribosomal protein L27 OS=Homo sapiens OX=9606 GN=RPL27 PE=1 SV=2
168	PRS7_HUMAN	0.95	0.04	58642	5.71	2(1)	26S proteasome regulatory subunit 7 OS=Homo sapiens OX=9606 GN=PSMC2 PE=1 SV=3
169	ATPK_HUMAN	0.95	0.13	14257	9.7	1(1)	ATP synthase subunit f, mitochondrial OS=Homo sapiens OX=9606 GN=ATP5J2 PE=1 SV=3
170	ANXA3_HUMAN	0.95	0.09	44566	5.63	5(1)	Annexin A3 OS=Homo sapiens OX=9606 GN=ANXA3 PE=1 SV=3
171	ILF3_HUMAN	0.95	0.03	115357	8.86	4(2)	Interleukin enhancer-binding factor 3 OS=Homo sapiens OX=9606 GN=ILF3 PE=1 SV=3
172	BAP31_HUMAN	0.95	0.13	35883	8.44	3(1)	B-cell receptor-associated protein 31 OS=Homo sapiens OX=9606 GN=BCAP31 PE=1 SV=3
173	ACTZ_HUMAN	0.95	0.03	49888	6.19	5(2)	Alpha-centractin OS=Homo sapiens OX=9606 GN=ACTR1A PE=1 SV=1
174	RS15A_HUMAN	0.95	0.23	18480	10.14	4(1)	40S ribosomal protein S15a OS=Homo sapiens OX=9606 GN=RPS15A PE=1 SV=2
175	1433T_HUMAN	0.95	0.21	33831	4.68	9(1)	14-3-3 protein theta OS=Homo sapiens OX=9606 GN=YWHAQ PE=1 SV=1
176	1433B_HUMAN	0.95	0.21	34453	4.76	11(1)	14-3-3 protein beta/alpha OS=Homo sapiens OX=9606 GN=YWHAB PE=1 SV=3
177	RAB6A_HUMAN	0.95	0.14	27837	5.42	6(2)	Ras-related protein Rab-6A OS=Homo sapiens OX=9606 GN=RAB6A PE=1 SV=3
178	RAB4A_HUMAN	0.95	0.16	28329	5.82	5(2)	Ras-related protein Rab-4A OS=Homo sapiens OX=9606 GN=RAB4A PE=1 SV=3
179	RAB3B_HUMAN	0.95	0.1	29305	4.85	4(2)	Ras-related protein Rab-3B OS=Homo sapiens OX=9606 GN=RAB3B PE=1 SV=2
180	RAB3D_HUMAN	0.95	0.08	28206	4.76	4(2)	Ras-related protein Rab-3D OS=Homo sapiens OX=9606 GN=RAB3D PE=1 SV=1
181	ARID2_HUMAN	0.95	0.01	222213	7.08	3(1)	AT-rich interactive domain-containing protein 2 OS=Homo sapiens OX=9606 GN=ARID2 PE=1 SV=2
182	GBB4_HUMAN	0.95	0.11	40281	5.6	7(1)	Guanine nucleotide-binding protein subunit beta-4 OS=Homo sapiens OX=9606 GN=GNB4 PE=1 SV=3
183	CNN1_HUMAN	0.95	0.03	40450	9.14	2(1)	Calponin-1 OS=Homo sapiens OX=9606 GN=CNN1 PE=1 SV=2
184	CH60_HUMAN	0.95	0.09	77443	5.7	7(0)	60 kDa heat shock protein, mitochondrial OS=Homo sapiens OX=9606 GN=HSPD1 PE=1 SV=2
185	SYTC_HUMAN	0.95	0.04	102243	6.23	3(1)	Threonine--tRNA ligase, cytoplasmic OS=Homo sapiens OX=9606 GN=TARS PE=1 SV=3
186	P4HA1_HUMAN	0.95	0.08	74700	5.7	6(1)	Prolyl 4-hydroxylase subunit alpha-1 OS=Homo sapiens OX=9606 GN=P4HA1 PE=1 SV=2
187	VINC_HUMAN	0.95	0.05	147754	5.5	6(1)	Vinculin OS=Homo sapiens OX=9606 GN=VCL PE=1 SV=4
188	RL10A_HUMAN	0.95	0.11	34550	9.94	3(1)	60S ribosomal protein L10a OS=Homo sapiens OX=9606 GN=RPL10A PE=1 SV=2
189	MIF_HUMAN	0.95	0.07	13685	7.74	1(1)	Macrophage migration inhibitory factor OS=Homo sapiens OX=9606 GN=MIF PE=1 SV=4
190	UB2V1_HUMAN	0.95	0.2	19526	7.71	4(1)	Ubiquitin-conjugating enzyme E2 variant 1 OS=Homo sapiens OX=9606 GN=UBE2V1 PE=1 SV=2
191	1433G_HUMAN	0.95	0.22	33761	4.8	8(0)	14-3-3 protein gamma OS=Homo sapiens OX=9606 GN=YWHAG PE=1 SV=2
192	SRSF8_HUMAN	0.95	0.04	35919	11.72	2(1)	Serine/arginine-rich splicing factor 8 OS=Homo sapiens OX=9606 GN=SRSF8 PE=1 SV=1
193	CAZA1_HUMAN	0.95	0.06	39291	5.45	3(1)	F-actin-capping protein subunit alpha-1 OS=Homo sapiens OX=9606 GN=CAPZA1 PE=1 SV=3
194	ODPA_HUMAN	0.95	0.06	50569	8.35	4(1)	Pyruvate dehydrogenase E1 component subunit alpha, somatic form, mitochondrial OS=Homo sapiens OX=9606 GN=PDHA1 PE=1 SV=3
195	M2OM_HUMAN	0.95	0.05	39516	9.92	2(1)	Mitochondrial 2-oxoglutarate/malate carrier protein OS=Homo sapiens OX=9606 GN=SLC25A11 PE=1 SV=3
196	GSTO1_HUMAN	0.95	0.07	34849	6.23	3(1)	Glutathione S-transferase omega-1 OS=Homo sapiens OX=9606 GN=GSTO1 PE=1 SV=2
197	PP1A_HUMAN	0.95	0.08	44485	5.94	3(1)	Serine/threonine-protein phosphatase PP1-alpha catalytic subunit OS=Homo sapiens OX=9606 GN=PPP1CA PE=1 SV=1
198	VIGLN_HUMAN	0.95	0.03	174831	6.43	5(1)	Vigilin OS=Homo sapiens OX=9606 GN=HDLBP PE=1 SV=2
199	PA2G4_HUMAN	0.95	0.06	56840	6.13	4(1)	Proliferation-associated protein 2G4 OS=Homo sapiens OX=9606 GN=PA2G4 PE=1 SV=3
200	ARPC4_HUMAN	0.95	0.16	23913	8.53	3(1)	Actin-related protein 2/3 complex subunit 4 OS=Homo sapiens OX=9606 GN=ARPC4 PE=1 SV=3
201	PRDX2_HUMAN	0.95	0.09	26441	5.66	3(1)	Peroxiredoxin-2 OS=Homo sapiens OX=9606 GN=PRDX2 PE=1 SV=5
202	LAMP2_HUMAN	0.95	0.01	50712	5.35	2(1)	Lysosome-associated membrane glycoprotein 2 OS=Homo sapiens OX=9606 GN=LAMP2 PE=1 SV=2
203	NNMT_HUMAN	0.95	0.06	36248	5.56	2(1)	Nicotinamide N-methyltransferase OS=Homo sapiens OX=9606 GN=NNMT PE=1 SV=1
204	TMED7_HUMAN	0.95	0.04	29110	6.43	2(1)	Transmembrane emp24 domain-containing protein 7 OS=Homo sapiens OX=9606 GN=TMED7 PE=1 SV=2
205	PFKAP_HUMAN	0.95	0.09	98622	7.5	8(1)	ATP-dependent 6-phosphofructokinase, platelet type OS=Homo sapiens OX=9606 GN=PFKP PE=1 SV=2
206	SBDS_HUMAN	0.95	0.04	39088	8.91	1(1)	Ribosome maturation protein SBDS OS=Homo sapiens OX=9606 GN=SBDS PE=1 SV=4
207	H2AY_HUMAN	0.95	0.05	54499	9.8	4(1)	Core histone macro-H2A.1 OS=Homo sapiens OX=9606 GN=H2AFY PE=1 SV=4
208	RRBP1_HUMAN	0.95	0.06	207746	8.69	8(0)	Ribosome-binding protein 1 OS=Homo sapiens OX=9606 GN=RRBP1 PE=1 SV=4
209	MDHC_HUMAN	0.95	0.08	46138	6.91	4(1)	Malate dehydrogenase, cytoplasmic OS=Homo sapiens OX=9606 GN=MDH1 PE=1 SV=4
210	RS25_HUMAN	0.95	0.2	22251	10.12	3(1)	40S ribosomal protein S25 OS=Homo sapiens OX=9606 GN=RPS25 PE=1 SV=1
211	NAA25_HUMAN	0.95	0.04	136253	6.21	7(1)	N-alpha-acetyltransferase 25, NatB auxiliary subunit OS=Homo sapiens OX=9606 GN=NAA25 PE=1 SV=1
212	RL21_HUMAN	0.95	0.14	26158	10.49	3(1)	60S ribosomal protein L21 OS=Homo sapiens OX=9606 GN=RPL21 PE=1 SV=2
213	MK14_HUMAN	0.95	0.04	47351	5.48	2(1)	Mitogen-activated protein kinase 14 OS=Homo sapiens OX=9606 GN=MAPK14 PE=1 SV=3
214	ASAH1_HUMAN	0.95	0.02	52844	7.52	1(1)	Acid ceramidase OS=Homo sapiens OX=9606 GN=ASAH1 PE=1 SV=5
215	IDHC_HUMAN	0.95	0.05	58189	6.53	3(1)	Isocitrate dehydrogenase [NADP] cytoplasmic OS=Homo sapiens OX=9606 GN=IDH1 PE=1 SV=2
216	GDIR1_HUMAN	0.95	0.14	29277	5.02	3(1)	Rho GDP-dissociation inhibitor 1 OS=Homo sapiens OX=9606 GN=ARHGDIA PE=1 SV=3
217	HEM6_HUMAN	0.95	0.04	57117	8.59	2(1)	Oxygen-dependent coproporphyrinogen-III oxidase, mitochondrial OS=Homo sapiens OX=9606 GN=CPOX PE=1 SV=3
218	PLCB1_HUMAN	0.95	0.01	175897	5.9	2(1)	1-phosphatidylinositol 4,5-bisphosphate phosphodiesterase beta-1 OS=Homo sapiens OX=9606 GN=PLCB1 PE=1 SV=1
219	HNRH1_HUMAN	0.95	0.14	54370	5.89	9(0)	Heterogeneous nuclear ribonucleoprotein H OS=Homo sapiens OX=9606 GN=HNRNPH1 PE=1 SV=4
220	CATD_HUMAN	0.95	0.1	51825	6.1	6(1)	Cathepsin D OS=Homo sapiens OX=9606 GN=CTSD PE=1 SV=1
221	MLP3A_HUMAN	0.95	0.05	17305	8.74	1(1)	Microtubule-associated proteins 1A/1B light chain 3A OS=Homo sapiens OX=9606 GN=MAP1LC3A PE=1 SV=2
222	AMOT_HUMAN	0.95	0.02	133527	7.27	5(1)	Angiomotin OS=Homo sapiens OX=9606 GN=AMOT PE=1 SV=1
223	RS5_HUMAN	0.95	0.31	28034	9.73	8(0)	40S ribosomal protein S5 OS=Homo sapiens OX=9606 GN=RPS5 PE=1 SV=4
224	SAP_HUMAN	0.95	0.01	71459	5.06	1(1)	Prosaposin OS=Homo sapiens OX=9606 GN=PSAP PE=1 SV=2
225	IDHP_HUMAN	0.95	0.11	62132	8.88	7(1)	Isocitrate dehydrogenase [NADP], mitochondrial OS=Homo sapiens OX=9606 GN=IDH2 PE=1 SV=2
226	ROA0_HUMAN	0.95	0.05	36602	9.34	1(1)	Heterogeneous nuclear ribonucleoprotein A0 OS=Homo sapiens OX=9606 GN=HNRNPA0 PE=1 SV=1
227	HNRPQ_HUMAN	0.95	0.08	83857	8.68	8(1)	Heterogeneous nuclear ribonucleoprotein Q OS=Homo sapiens OX=9606 GN=SYNCRIP PE=1 SV=2
228	HNRPR_HUMAN	0.95	0.07	84588	8.23	6(1)	Heterogeneous nuclear ribonucleoprotein R OS=Homo sapiens OX=9606 GN=HNRNPR PE=1 SV=1
229	CALX_HUMAN	0.95	0.1	84561	4.47	6(0)	Calnexin OS=Homo sapiens OX=9606 GN=CANX PE=1 SV=2
230	RL35A_HUMAN	0.95	0.37	16180	11.07	5(1)	60S ribosomal protein L35a OS=Homo sapiens OX=9606 GN=RPL35A PE=1 SV=2
231	XRCC5_HUMAN	0.95	0.06	102121	5.55	6(1)	X-ray repair cross-complementing protein 5 OS=Homo sapiens OX=9606 GN=XRCC5 PE=1 SV=3
232	DYL1_HUMAN	0.95	0.2	13705	6.89	2(1)	Dynein light chain 1, cytoplasmic OS=Homo sapiens OX=9606 GN=DYNLL1 PE=1 SV=1
233	HIP1_HUMAN	0.95	0.03	135922	5.2	4(1)	Huntingtin-interacting protein 1 OS=Homo sapiens OX=9606 GN=HIP1 PE=1 SV=5
234	RS20_HUMAN	0.95	0.37	17623	9.95	5(0)	40S ribosomal protein S20 OS=Homo sapiens OX=9606 GN=RPS20 PE=1 SV=1
235	IPO5_HUMAN	0.95	0.03	141802	4.83	4(1)	Importin-5 OS=Homo sapiens OX=9606 GN=IPO5 PE=1 SV=4
236	ARPC3_HUMAN	0.95	0.07	26313	8.78	2(0)	Actin-related protein 2/3 complex subunit 3 OS=Homo sapiens OX=9606 GN=ARPC3 PE=1 SV=3
237	WDR76_HUMAN	0.95	0.02	83110	9.35	2(1)	WD repeat-containing protein 76 OS=Homo sapiens OX=9606 GN=WDR76 PE=1 SV=2
238	RS12_HUMAN	0.95	0.13	19677	6.81	2(1)	40S ribosomal protein S12 OS=Homo sapiens OX=9606 GN=RPS12 PE=1 SV=3
239	SCMC1_HUMAN	0.95	0.03	64272	6	2(1)	Calcium-binding mitochondrial carrier protein SCaMC-1 OS=Homo sapiens OX=9606 GN=SLC25A24 PE=1 SV=2
240	TCPA_HUMAN	0.95	0.07	72778	5.8	6(1)	T-complex protein 1 subunit alpha OS=Homo sapiens OX=9606 GN=TCP1 PE=1 SV=1
241	TMEDA_HUMAN	0.95	0.09	30436	6.97	2(1)	Transmembrane emp24 domain-containing protein 10 OS=Homo sapiens OX=9606 GN=TMED10 PE=1 SV=2
242	COPZ1_HUMAN	0.95	0.06	23836	4.69	1(0)	Coatomer subunit zeta-1 OS=Homo sapiens OX=9606 GN=COPZ1 PE=1 SV=1
243	LPPRC_HUMAN	0.95	0.05	189138	5.81	7(0)	Leucine-rich PPR motif-containing protein, mitochondrial OS=Homo sapiens OX=9606 GN=LRPPRC PE=1 SV=3
244	SAHH_HUMAN	0.95	0.06	56811	5.92	3(1)	Adenosylhomocysteinase OS=Homo sapiens OX=9606 GN=AHCY PE=1 SV=4
245	PA1B3_HUMAN	0.95	0.11	27848	6.33	6(1)	Platelet-activating factor acetylhydrolase IB subunit gamma OS=Homo sapiens OX=9606 GN=PAFAH1B3 PE=1 SV=1
246	HXK1_HUMAN	0.95	0.03	120672	6.36	5(0)	Hexokinase-1 OS=Homo sapiens OX=9606 GN=HK1 PE=1 SV=3
247	RLA0_HUMAN	0.95	0.14	40336	5.71	6(0)	60S acidic ribosomal protein P0 OS=Homo sapiens OX=9606 GN=RPLP0 PE=1 SV=1
248	RRAS_HUMAN	0.95	0.05	26812	6.43	1(1)	Ras-related protein R-Ras OS=Homo sapiens OX=9606 GN=RRAS PE=1 SV=1
249	CSRP1_HUMAN	0.95	0.08	27855	8.9	1(1)	Cysteine and glycine-rich protein 1 OS=Homo sapiens OX=9606 GN=CSRP1 PE=1 SV=3
250	IMB1_HUMAN	0.95	0.05	110493	4.68	4(0)	Importin subunit beta-1 OS=Homo sapiens OX=9606 GN=KPNB1 PE=1 SV=2
251	SPTN1_HUMAN	0.95	0.04	344901	5.22	14(0)	Spectrin alpha chain, non-erythrocytic 1 OS=Homo sapiens OX=9606 GN=SPTAN1 PE=1 SV=3
252	KIF5C_HUMAN	0.95	0.04	138631	5.86	7(1)	Kinesin heavy chain isoform 5C OS=Homo sapiens OX=9606 GN=KIF5C PE=1 SV=1
253	PCYOX_HUMAN	0.95	0.01	66034	5.8	5(2)	Prenylcysteine oxidase 1 OS=Homo sapiens OX=9606 GN=PCYOX1 PE=1 SV=3
254	AT2A2_HUMAN	0.95	0.02	132326	5.23	6(1)	Sarcoplasmic/endoplasmic reticulum calcium ATPase 2 OS=Homo sapiens OX=9606 GN=ATP2A2 PE=1 SV=1
255	OST48_HUMAN	0.95	0.04	57461	6.09	4(1)	Dolichyl-diphosphooligosaccharide--protein glycosyltransferase 48 kDa subunit OS=Homo sapiens OX=9606 GN=DDOST PE=1 SV=4
256	KPYR_HUMAN	0.95	0.06	68180	7.64	4(0)	Pyruvate kinase PKLR OS=Homo sapiens OX=9606 GN=PKLR PE=1 SV=2
257	CNN2_HUMAN	0.95	0.03	40368	6.95	1(0)	Calponin-2 OS=Homo sapiens OX=9606 GN=CNN2 PE=1 SV=4
258	SMC3_HUMAN	0.95	0.04	180088	6.77	8(1)	Structural maintenance of chromosomes protein 3 OS=Homo sapiens OX=9606 GN=SMC3 PE=1 SV=2
259	HNRPU_HUMAN	0.95	0.09	112127	5.76	9(0)	Heterogeneous nuclear ribonucleoprotein U OS=Homo sapiens OX=9606 GN=HNRNPU PE=1 SV=6
260	GLO2_HUMAN	0.95	0.06	40477	8.35	2(1)	Hydroxyacylglutathione hydrolase, mitochondrial OS=Homo sapiens OX=9606 GN=HAGH PE=1 SV=2
261	FKB1A_HUMAN	0.95	0.12	14681	7.88	1(0)	Peptidyl-prolyl cis-trans isomerase FKBP1A OS=Homo sapiens OX=9606 GN=FKBP1A PE=1 SV=2
262	PSB5_HUMAN	0.95	0.16	31200	6.43	4(0)	Proteasome subunit beta type-5 OS=Homo sapiens OX=9606 GN=PSMB5 PE=1 SV=3
263	MLEC_HUMAN	0.95	0.06	37689	5.27	4(0)	Malectin OS=Homo sapiens OX=9606 GN=MLEC PE=1 SV=1
264	XRCC6_HUMAN	0.95	0.04	88051	6.23	4(0)	X-ray repair cross-complementing protein 6 OS=Homo sapiens OX=9606 GN=XRCC6 PE=1 SV=2
265	ERLN2_HUMAN	0.95	0.05	47854	5.47	2(1)	Erlin-2 OS=Homo sapiens OX=9606 GN=ERLIN2 PE=1 SV=1
266	DDX17_HUMAN	0.95	0.05	89957	8.53	5(1)	Probable ATP-dependent RNA helicase DDX17 OS=Homo sapiens OX=9606 GN=DDX17 PE=1 SV=2
267	IL25_HUMAN	0.95	0.13	21534	8.73	4(1)	Interleukin-25 OS=Homo sapiens OX=9606 GN=IL25 PE=1 SV=1
268	RL9_HUMAN	0.95	0.03	27325	9.96	1(1)	60S ribosomal protein L9 OS=Homo sapiens OX=9606 GN=RPL9 PE=1 SV=1
269	MYH7B_HUMAN	0.95	0.03	269924	5.77	13(1)	Myosin-7B OS=Homo sapiens OX=9606 GN=MYH7B PE=1 SV=3
270	COX41_HUMAN	0.95	0.15	25952	9.52	3(0)	Cytochrome c oxidase subunit 4 isoform 1, mitochondrial OS=Homo sapiens OX=9606 GN=COX4I1 PE=1 SV=1
271	PGRC2_HUMAN	0.95	0.03	27758	4.76	1(0)	Membrane-associated progesterone receptor component 2 OS=Homo sapiens OX=9606 GN=PGRMC2 PE=1 SV=1
272	MBB1A_HUMAN	0.95	0.01	179791	9.34	2(0)	Myb-binding protein 1A OS=Homo sapiens OX=9606 GN=MYBBP1A PE=1 SV=2
273	PRAF3_HUMAN	0.95	0.05	24947	9.77	2(1)	PRA1 family protein 3 OS=Homo sapiens OX=9606 GN=ARL6IP5 PE=1 SV=1
274	STT3A_HUMAN	0.95	0.02	89299	8.28	4(0)	Dolichyl-diphosphooligosaccharide--protein glycosyltransferase subunit STT3A OS=Homo sapiens OX=9606 GN=STT3A PE=1 SV=2
275	RTN4_HUMAN	0.95	0.01	155709	4.43	2(0)	Reticulon-4 OS=Homo sapiens OX=9606 GN=RTN4 PE=1 SV=2
276	RL7A_HUMAN	0.95	0.15	42145	10.61	5(0)	60S ribosomal protein L7a OS=Homo sapiens OX=9606 GN=RPL7A PE=1 SV=2
277	P5CR1_HUMAN	0.95	0.04	38815	7.18	1(0)	Pyrroline-5-carboxylate reductase 1, mitochondrial OS=Homo sapiens OX=9606 GN=PYCR1 PE=1 SV=2
278	RL12_HUMAN	0.95	0.35	22675	9.48	6(0)	60S ribosomal protein L12 OS=Homo sapiens OX=9606 GN=RPL12 PE=1 SV=1
279	SC65_HUMAN	0.95	0.02	54912	4.68	2(0)	Endoplasmic reticulum protein SC65 OS=Homo sapiens OX=9606 GN=P3H4 PE=1 SV=1
280	TSP1_HUMAN	0.95	6.8e-05	146335	4.71	1(0)	Thrombospondin-1 OS=Homo sapiens OX=9606 GN=THBS1 PE=1 SV=2
281	MTCH2_HUMAN	0.95	0.07	36959	8.25	4(1)	Mitochondrial carrier homolog 2 OS=Homo sapiens OX=9606 GN=MTCH2 PE=1 SV=1
282	ERF1_HUMAN	0.95	0.02	60560	5.51	2(0)	Eukaryotic peptide chain release factor subunit 1 OS=Homo sapiens OX=9606 GN=ETF1 PE=1 SV=3
283	UBP14_HUMAN	0.95	0.02	70026	5.2	1(0)	Ubiquitin carboxyl-terminal hydrolase 14 OS=Homo sapiens OX=9606 GN=USP14 PE=1 SV=3
284	COPD_HUMAN	0.95	0.05	69038	5.89	3(0)	Coatomer subunit delta OS=Homo sapiens OX=9606 GN=ARCN1 PE=1 SV=1
285	6PGD_HUMAN	0.95	0.07	64057	6.8	4(0)	6-phosphogluconate dehydrogenase, decarboxylating OS=Homo sapiens OX=9606 GN=PGD PE=1 SV=3
286	NQO1_HUMAN	0.95	0.08	38453	8.91	3(0)	NAD(P)H dehydrogenase [quinone] 1 OS=Homo sapiens OX=9606 GN=NQO1 PE=1 SV=1
287	NDUV2_HUMAN	0.95	0.05	32546	8.22	1(0)	NADH dehydrogenase [ubiquinone] flavoprotein 2, mitochondrial OS=Homo sapiens OX=9606 GN=NDUFV2 PE=1 SV=2
288	FBRL_HUMAN	0.95	0.13	39848	10.18	5(0)	rRNA 2'-O-methyltransferase fibrillarin OS=Homo sapiens OX=9606 GN=FBL PE=1 SV=2
289	VASP_HUMAN	0.95	0.09	46193	9.05	3(0)	Vasodilator-stimulated phosphoprotein OS=Homo sapiens OX=9606 GN=VASP PE=1 SV=3
290	ITAV_HUMAN	0.95	6.67e-05	131783	5.45	1(0)	Integrin alpha-V OS=Homo sapiens OX=9606 GN=ITGAV PE=1 SV=2
291	PSA6_HUMAN	0.95	0.04	33466	6.34	1(0)	Proteasome subunit alpha type-6 OS=Homo sapiens OX=9606 GN=PSMA6 PE=1 SV=1
292	DYH11_HUMAN	0.95	5.757e-05	611908	6.03	5(0)	Dynein heavy chain 11, axonemal OS=Homo sapiens OX=9606 GN=DNAH11 PE=1 SV=4
293	RL11_HUMAN	0.95	0.14	25411	9.64	4(1)	60S ribosomal protein L11 OS=Homo sapiens OX=9606 GN=RPL11 PE=1 SV=2
294	PNPH_HUMAN	0.95	0.07	36052	6.45	2(0)	Purine nucleoside phosphorylase OS=Homo sapiens OX=9606 GN=PNP PE=1 SV=2
295	TCPD_HUMAN	0.95	0.07	70056	7.96	5(0)	T-complex protein 1 subunit delta OS=Homo sapiens OX=9606 GN=CCT4 PE=1 SV=4
296	FKB10_HUMAN	0.95	0.07	70288	5.36	6(0)	Peptidyl-prolyl cis-trans isomerase FKBP10 OS=Homo sapiens OX=9606 GN=FKBP10 PE=1 SV=1
297	PSMD7_HUMAN	0.95	0.04	49171	6.29	1(0)	26S proteasome non-ATPase regulatory subunit 7 OS=Homo sapiens OX=9606 GN=PSMD7 PE=1 SV=2
298	DYHC1_HUMAN	0.95	0.02	621508	6.01	15(0)	Cytoplasmic dynein 1 heavy chain 1 OS=Homo sapiens OX=9606 GN=DYNC1H1 PE=1 SV=5
299	PSB6_HUMAN	0.95	0.11	26862	4.8	2(0)	Proteasome subunit beta type-6 OS=Homo sapiens OX=9606 GN=PSMB6 PE=1 SV=4
300	RS24_HUMAN	0.95	0.08	22714	10.79	1(0)	40S ribosomal protein S24 OS=Homo sapiens OX=9606 GN=RPS24 PE=1 SV=1
301	TMED2_HUMAN	0.95	0.1	26093	5.08	3(0)	Transmembrane emp24 domain-containing protein 2 OS=Homo sapiens OX=9606 GN=TMED2 PE=1 SV=1
302	CDC42_HUMAN	0.95	0.05	26721	6.15	1(0)	Cell division control protein 42 homolog OS=Homo sapiens OX=9606 GN=CDC42 PE=1 SV=2
303	CPSF5_HUMAN	0.95	0.11	30774	8.85	2(0)	Cleavage and polyadenylation specificity factor subunit 5 OS=Homo sapiens OX=9606 GN=NUDT21 PE=1 SV=1
304	ARP3_HUMAN	0.95	0.09	54642	5.61	3(0)	Actin-related protein 3 OS=Homo sapiens OX=9606 GN=ACTR3 PE=1 SV=3
305	RL32_HUMAN	0.95	0.27	21630	11.32	4(0)	60S ribosomal protein L32 OS=Homo sapiens OX=9606 GN=RPL32 PE=1 SV=2
306	MB211_HUMAN	0.95	0.02	49144	8.94	2(0)	Putative nucleotidyltransferase MAB21L1 OS=Homo sapiens OX=9606 GN=MAB21L1 PE=1 SV=1
307	RALY_HUMAN	0.95	0.08	39440	9.2	3(0)	RNA-binding protein Raly OS=Homo sapiens OX=9606 GN=RALY PE=1 SV=1
308	CAP1_HUMAN	0.95	0.04	65558	8.24	4(0)	Adenylyl cyclase-associated protein 1 OS=Homo sapiens OX=9606 GN=CAP1 PE=1 SV=5
309	DYH10_HUMAN	0.95	0.02	606990	5.64	17(0)	Dynein heavy chain 10, axonemal OS=Homo sapiens OX=9606 GN=DNAH10 PE=1 SV=4
310	DYH5_HUMAN	0.95	0.01	627855	5.79	16(0)	Dynein heavy chain 5, axonemal OS=Homo sapiens OX=9606 GN=DNAH5 PE=1 SV=3
311	DYH8_HUMAN	0.95	0.01	615027	5.95	15(0)	Dynein heavy chain 8, axonemal OS=Homo sapiens OX=9606 GN=DNAH8 PE=1 SV=2
312	DYH12_HUMAN	0.95	0.01	423638	5.85	6(0)	Dynein heavy chain 12, axonemal OS=Homo sapiens OX=9606 GN=DNAH12 PE=2 SV=2
313	CSN6_HUMAN	0.95	0.04	41312	5.47	1(0)	COP9 signalosome complex subunit 6 OS=Homo sapiens OX=9606 GN=COPS6 PE=1 SV=1
314	RB11B_HUMAN	0.95	0.12	28732	5.64	3(0)	Ras-related protein Rab-11B OS=Homo sapiens OX=9606 GN=RAB11B PE=1 SV=4
315	EFTU_HUMAN	0.95	0.07	58941	7.26	4(0)	Elongation factor Tu, mitochondrial OS=Homo sapiens OX=9606 GN=TUFM PE=1 SV=2
316	TWF2_HUMAN	0.95	0.06	47737	6.37	2(0)	Twinfilin-2 OS=Homo sapiens OX=9606 GN=TWF2 PE=1 SV=2
317	IF5A1_HUMAN	0.95	0.07	21080	5.08	1(0)	Eukaryotic translation initiation factor 5A-1 OS=Homo sapiens OX=9606 GN=EIF5A PE=1 SV=2
318	ACLY_HUMAN	0.95	0.02	142969	6.95	5(0)	ATP-citrate synthase OS=Homo sapiens OX=9606 GN=ACLY PE=1 SV=3
319	HCD2_HUMAN	0.95	0.07	30557	7.66	2(0)	3-hydroxyacyl-CoA dehydrogenase type-2 OS=Homo sapiens OX=9606 GN=HSD17B10 PE=1 SV=3
320	RL13A_HUMAN	0.95	0.11	32384	10.94	7(0)	60S ribosomal protein L13a OS=Homo sapiens OX=9606 GN=RPL13A PE=1 SV=2
321	SERA_HUMAN	0.95	0.06	64828	6.29	3(0)	D-3-phosphoglycerate dehydrogenase OS=Homo sapiens OX=9606 GN=PHGDH PE=1 SV=4
322	DDRGK_HUMAN	0.95	0.06	41065	5.12	1(0)	DDRGK domain-containing protein 1 OS=Homo sapiens OX=9606 GN=DDRGK1 PE=1 SV=2
323	U5S1_HUMAN	0.95	0.02	127619	4.84	4(0)	116 kDa U5 small nuclear ribonucleoprotein component OS=Homo sapiens OX=9606 GN=EFTUD2 PE=1 SV=1
324	SPTC1_HUMAN	0.95	0.02	62141	5.72	1(0)	Serine palmitoyltransferase 1 OS=Homo sapiens OX=9606 GN=SPTLC1 PE=1 SV=1
325	RL35_HUMAN	0.95	0.11	22756	11.04	2(0)	60S ribosomal protein L35 OS=Homo sapiens OX=9606 GN=RPL35 PE=1 SV=2
326	AKAP6_HUMAN	0.95	4e-05	307362	4.9	1(0)	A-kinase anchor protein 6 OS=Homo sapiens OX=9606 GN=AKAP6 PE=1 SV=3
327	DDX23_HUMAN	0.95	0.01	121990	9.58	3(0)	Probable ATP-dependent RNA helicase DDX23 OS=Homo sapiens OX=9606 GN=DDX23 PE=1 SV=3
328	SGMR2_HUMAN	0.95	0.04	25093	9.42	1(0)	Sigma intracellular receptor 2 OS=Homo sapiens OX=9606 GN=TMEM97 PE=1 SV=1
329	NAA20_HUMAN	0.95	0.03	22789	4.98	2(0)	N-alpha-acetyltransferase 20 OS=Homo sapiens OX=9606 GN=NAA20 PE=1 SV=1
330	CO1A1_HUMAN	0.95	0.03	156500	5.6	4(0)	Collagen alpha-1(I) chain OS=Homo sapiens OX=9606 GN=COL1A1 PE=1 SV=5
331	PSMD8_HUMAN	0.95	0.07	47192	9.73	4(0)	26S proteasome non-ATPase regulatory subunit 8 OS=Homo sapiens OX=9606 GN=PSMD8 PE=1 SV=2
332	DCMC_HUMAN	0.95	0.06	61965	9.11	9(0)	Malonyl-CoA decarboxylase, mitochondrial OS=Homo sapiens OX=9606 GN=MLYCD PE=1 SV=3
333	RL3_HUMAN	0.95	0.08	63419	10.19	9(0)	60S ribosomal protein L3 OS=Homo sapiens OX=9606 GN=RPL3 PE=1 SV=2
334	DYN3_HUMAN	0.95	0.02	115329	8.51	6(0)	Dynamin-3 OS=Homo sapiens OX=9606 GN=DNM3 PE=1 SV=4
335	RSSA_HUMAN	0.95	0.07	36484	4.79	3(0)	40S ribosomal protein SA OS=Homo sapiens OX=9606 GN=RPSA PE=1 SV=4
336	IQGA1_HUMAN	0.95	0.04	230202	6.08	9(0)	Ras GTPase-activating-like protein IQGAP1 OS=Homo sapiens OX=9606 GN=IQGAP1 PE=1 SV=1
337	MAON_HUMAN	0.95	0.07	77369	8.16	8(0)	NADP-dependent malic enzyme, mitochondrial OS=Homo sapiens OX=9606 GN=ME3 PE=2 SV=2
338	HOOK2_HUMAN	0.95	0.03	92890	5.36	3(0)	Protein Hook homolog 2 OS=Homo sapiens OX=9606 GN=HOOK2 PE=1 SV=3
339	EF1D_HUMAN	0.95	0.08	37491	4.9	3(0)	Elongation factor 1-delta OS=Homo sapiens OX=9606 GN=EEF1D PE=1 SV=5
340	TANC2_HUMAN	0.95	0.01	245065	8.31	4(0)	Protein TANC2 OS=Homo sapiens OX=9606 GN=TANC2 PE=1 SV=3
341	TKTL2_HUMAN	0.95	0.02	76656	5.9	2(0)	Transketolase-like protein 2 OS=Homo sapiens OX=9606 GN=TKTL2 PE=2 SV=1
342	RAB5A_HUMAN	0.95	0.07	27903	8.32	2(0)	Ras-related protein Rab-5A OS=Homo sapiens OX=9606 GN=RAB5A PE=1 SV=2
343	M3K19_HUMAN	0.95	0.01	183601	6.61	3(0)	Mitogen-activated protein kinase kinase kinase 19 OS=Homo sapiens OX=9606 GN=MAP3K19 PE=2 SV=1
344	4F2_HUMAN	0.95	0.06	77078	4.89	5(0)	4F2 cell-surface antigen heavy chain OS=Homo sapiens OX=9606 GN=SLC3A2 PE=1 SV=3
345	RPN2_HUMAN	0.95	0.01	78367	5.44	1(0)	Dolichyl-diphosphooligosaccharide--protein glycosyltransferase subunit 2 OS=Homo sapiens OX=9606 GN=RPN2 PE=1 SV=3
346	APT_HUMAN	0.95	0.11	22333	5.78	2(0)	Adenine phosphoribosyltransferase OS=Homo sapiens OX=9606 GN=APRT PE=1 SV=2
347	SYMC_HUMAN	0.95	0.01	115350	5.82	1(0)	Methionine--tRNA ligase, cytoplasmic OS=Homo sapiens OX=9606 GN=MARS PE=1 SV=2
348	NB5R3_HUMAN	0.95	0.14	39384	7.18	5(0)	NADH-cytochrome b5 reductase 3 OS=Homo sapiens OX=9606 GN=CYB5R3 PE=1 SV=3
349	TKT_HUMAN	0.95	0.05	80916	7.58	6(0)	Transketolase OS=Homo sapiens OX=9606 GN=TKT PE=1 SV=3
350	CLIC4_HUMAN	0.95	0.06	36663	5.45	1(0)	Chloride intracellular channel protein 4 OS=Homo sapiens OX=9606 GN=CLIC4 PE=1 SV=4
351	AGRL1_HUMAN	0.95	0.02	177824	6.17	3(0)	Adhesion G protein-coupled receptor L1 OS=Homo sapiens OX=9606 GN=ADGRL1 PE=1 SV=1
352	FKBP3_HUMAN	0.95	0.03	36113	9.29	1(0)	Peptidyl-prolyl cis-trans isomerase FKBP3 OS=Homo sapiens OX=9606 GN=FKBP3 PE=1 SV=1
353	MATR3_HUMAN	0.95	0.02	114947	5.87	3(0)	Matrin-3 OS=Homo sapiens OX=9606 GN=MATR3 PE=1 SV=2
354	UGPA_HUMAN	0.95	0.05	69681	8.16	4(0)	UTP--glucose-1-phosphate uridylyltransferase OS=Homo sapiens OX=9606 GN=UGP2 PE=1 SV=5
355	RM38_HUMAN	0.95	0.02	48523	7.19	1(0)	39S ribosomal protein L38, mitochondrial OS=Homo sapiens OX=9606 GN=MRPL38 PE=1 SV=2
356	TCPB_HUMAN	0.95	0.04	69012	6.01	2(0)	T-complex protein 1 subunit beta OS=Homo sapiens OX=9606 GN=CCT2 PE=1 SV=4
357	HXK2_HUMAN	0.95	0.05	119349	5.71	6(0)	Hexokinase-2 OS=Homo sapiens OX=9606 GN=HK2 PE=1 SV=2
358	SRSF7_HUMAN	0.95	0.15	29784	11.83	6(0)	Serine/arginine-rich splicing factor 7 OS=Homo sapiens OX=9606 GN=SRSF7 PE=1 SV=1
359	PSMD3_HUMAN	0.95	0.03	71891	8.47	2(0)	26S proteasome non-ATPase regulatory subunit 3 OS=Homo sapiens OX=9606 GN=PSMD3 PE=1 SV=2
360	RHOA_HUMAN	0.95	0.06	27230	5.83	2(0)	Transforming protein RhoA OS=Homo sapiens OX=9606 GN=RHOA PE=1 SV=1
361	CRTAP_HUMAN	0.95	0.06	53224	5.5	4(0)	Cartilage-associated protein OS=Homo sapiens OX=9606 GN=CRTAP PE=1 SV=1
362	RL4_HUMAN	0.95	0.07	65311	11.07	5(0)	60S ribosomal protein L4 OS=Homo sapiens OX=9606 GN=RPL4 PE=1 SV=5
363	ITA2_HUMAN	0.95	0.01	147466	5.16	1(0)	Integrin alpha-2 OS=Homo sapiens OX=9606 GN=ITGA2 PE=1 SV=1
364	MRC2_HUMAN	0.95	0.02	180866	5.54	3	C-type mannose receptor 2 OS=Homo sapiens OX=9606 GN=MRC2 PE=1 SV=2
365	IKIP_HUMAN	0.95	0.05	51453	9.21	2(0)	Inhibitor of nuclear factor kappa-B kinase-interacting protein OS=Homo sapiens OX=9606 GN=IKBIP PE=1 SV=1
366	RL15_HUMAN	0.95	0.27	29607	11.62	7(0)	60S ribosomal protein L15 OS=Homo sapiens OX=9606 GN=RPL15 PE=1 SV=2
367	STRAP_HUMAN	0.95	0.06	46628	4.98	2(0)	Serine-threonine kinase receptor-associated protein OS=Homo sapiens OX=9606 GN=STRAP PE=1 SV=1
368	TOP1_HUMAN	0.95	0.01	131737	9.33	1(0)	DNA topoisomerase 1 OS=Homo sapiens OX=9606 GN=TOP1 PE=1 SV=2
369	RL23_HUMAN	0.95	0.05	19723	10.51	1(0)	60S ribosomal protein L23 OS=Homo sapiens OX=9606 GN=RPL23 PE=1 SV=1
370	TF3C4_HUMAN	0.95	0.03	106830	6.21	3(0)	General transcription factor 3C polypeptide 4 OS=Homo sapiens OX=9606 GN=GTF3C4 PE=1 SV=2
371	GPC4_HUMAN	0.95	0.02	53832	9.88	1(0)	Probable G-protein coupled receptor 135 OS=Homo sapiens OX=9606 GN=GPR135 PE=2 SV=2
372	KCY_HUMAN	0.95	0.04	28597	5.44	1(0)	UMP-CMP kinase OS=Homo sapiens OX=9606 GN=CMPK1 PE=1 SV=3
373	SYQ_HUMAN	0.95	0.01	102041	6.71	2(0)	Glutamine--tRNA ligase OS=Homo sapiens OX=9606 GN=QARS PE=1 SV=1
374	PP2AA_HUMAN	0.95	0.11	39526	5.3	4(0)	Serine/threonine-protein phosphatase 2A catalytic subunit alpha isoform OS=Homo sapiens OX=9606 GN=PPP2CA PE=1 SV=1
375	RT34_HUMAN	0.95	0.03	29285	9.98	1(0)	28S ribosomal protein S34, mitochondrial OS=Homo sapiens OX=9606 GN=MRPS34 PE=1 SV=2
376	MYL6_HUMAN	0.95	0.09	19961	4.56	2(0)	Myosin light polypeptide 6 OS=Homo sapiens OX=9606 GN=MYL6 PE=1 SV=2
377	CSMD2_HUMAN	0.95	7.45e-05	408391	5.69	3(1)	CUB and sushi domain-containing protein 2 OS=Homo sapiens OX=9606 GN=CSMD2 PE=1 SV=2
378	LAMB1_HUMAN	0.95	0.01	224070	4.83	3(0)	Laminin subunit beta-1 OS=Homo sapiens OX=9606 GN=LAMB1 PE=1 SV=2
379	CGNL1_HUMAN	0.95	0.03	180930	5.51	7(0)	Cingulin-like protein 1 OS=Homo sapiens OX=9606 GN=CGNL1 PE=1 SV=2
380	DAD1_HUMAN	0.95	0.08	13401	6.52	1(0)	Dolichyl-diphosphooligosaccharide--protein glycosyltransferase subunit DAD1 OS=Homo sapiens OX=9606 GN=DAD1 PE=1 SV=3
381	VAT1_HUMAN	0.95	0.03	48282	5.88	2(0)	Synaptic vesicle membrane protein VAT-1 homolog OS=Homo sapiens OX=9606 GN=VAT1 PE=1 SV=2
382	DDX3X_HUMAN	0.95	0.04	83237	6.73	4(0)	ATP-dependent RNA helicase DDX3X OS=Homo sapiens OX=9606 GN=DDX3X PE=1 SV=3
383	BRCC3_HUMAN	0.95	0.03	40612	5.59	2(0)	Lys-63-specific deubiquitinase BRCC36 OS=Homo sapiens OX=9606 GN=BRCC3 PE=1 SV=2
384	VP13D_HUMAN	0.95	0.01	568570	6.15	10(0)	Vacuolar protein sorting-associated protein 13D OS=Homo sapiens OX=9606 GN=VPS13D PE=1 SV=2
385	PSD13_HUMAN	0.95	0.02	50219	5.53	1(0)	26S proteasome non-ATPase regulatory subunit 13 OS=Homo sapiens OX=9606 GN=PSMD13 PE=1 SV=2
386	TADBP_HUMAN	0.95	0.02	51100	5.85	2(0)	TAR DNA-binding protein 43 OS=Homo sapiens OX=9606 GN=TARDBP PE=1 SV=1
387	PABP5_HUMAN	0.95	0.03	53951	9.55	2(0)	Polyadenylate-binding protein 5 OS=Homo sapiens OX=9606 GN=PABPC5 PE=2 SV=1
388	PAI2_HUMAN	0.95	0.03	55084	5.46	3(0)	Plasminogen activator inhibitor 2 OS=Homo sapiens OX=9606 GN=SERPINB2 PE=1 SV=2
389	PDIA4_HUMAN	0.95	0.07	92965	4.96	6(0)	Protein disulfide-isomerase A4 OS=Homo sapiens OX=9606 GN=PDIA4 PE=1 SV=2
390	ELAV1_HUMAN	0.95	0.07	41849	9.23	3(0)	ELAV-like protein 1 OS=Homo sapiens OX=9606 GN=ELAVL1 PE=1 SV=2

## Sheet: Table 2
Table 2. Calculated (average) LM/NC protein ratios for n=214 common proteins identified from iTRAQ-1 and iTRAQ-2 datasets.
MFS 1 LM/NC	MFS 2 LM/NC	MFS 3 LM/NC	MFS 4 LM/NC	Control 1 LM/NC	Control 2 LM/NC	Accession	Gene name	Mean MFS	Mean Control
0.796813	0.632911	0.542888	0.526316	0.990099	0.953	MRC2_HUMAN	MRC2	0.624732	0.97155
0.564653	0.712758	0.708717	0.660066	1.08342	1.899	GSTP1_HUMAN	GSTP1	0.661549	1.49121
0.809061	0.817661	0.677507	0.430478	0.83612	1.618	TAGL_HUMAN	TAGLN	0.683677	1.22706
0.694444	1	0.840336	0.527426	0.602773	2.082	COTL1_HUMAN	COTL1	0.765552	1.34239
0.793651	0.919118	0.736377	0.618429	0.826446	1.394	PRDX1_HUMAN	PRDX1	0.766894	1.11022
0.637349	0.660066	0.854701	0.932836	0.532481	0.626	NEST_HUMAN	NES	0.771238	0.579241
0.784314	0.693963	0.728863	0.881057	1.10011	1.16	CAV1_HUMAN	CAV1	0.772049	1.13006
0.992063	1.04058	0.536481	0.57241	0.588582	2.55	MIF_HUMAN	MIF	0.785384	1.56929
1.00503	0.829187	0.719942	0.64433	0.70373	1.275	ENOA_HUMAN	ENO1	0.799621	0.989365
0.844595	0.862813	0.868056	0.630915	1.30719	1.823	MLP3A_HUMAN	MAP1LC3A	0.801594	1.56509
0.660939	0.334001	0.791766	1.42248	0.934579	1.416	TPM3_HUMAN	TPM3	0.802295	1.17529
0.657895	0.88574	0.962464	0.750751	0.863558	1.064	TCPA_HUMAN	TCP1	0.814212	0.963779
0.909091	0.668896	0.972763	0.762777	0.956938	1.031	PLD3_HUMAN	PLD3	0.828382	0.993969
0.641849	1.15607	0.8285	0.718907	0.816993	1.371	PGAM1_HUMAN	PGAM1	0.836331	1.094
1.1534	0.879507	0.76864	0.54407	1.41844	2.082	COPD_HUMAN	ARCN1	0.836405	1.75022
1.01729	1.08342	0.740741	0.510725	0.672948	1.345	ALDOA_HUMAN	ALDOA	0.838046	1.00897
0.987167	0.937207	0.636132	0.805153	1.12108	1.086	PRDX4_HUMAN	PRDX4	0.841415	1.10354
0.992063	0.693001	0.982318	0.747384	1.4556	0.883	ANXA6_HUMAN	ANXA6	0.853692	1.1693
0.856164	0.987167	1.04275	0.531915	1.76367	2.662	ARF4_HUMAN	ARF4	0.8545	2.21283
0.848176	0.979432	0.801282	0.848176	1.08342	1.144	1433T_HUMAN	YWHAQ	0.869267	1.11371
0.866551	0.83682	0.894454	0.892857	0.846024	1.85	RS16_HUMAN	RPS16	0.872671	1.34801
0.642674	1.10011	0.891266	0.865052	0.634115	1.807	PRDX6_HUMAN	PRDX6	0.874775	1.22056
1.20192	0.943396	0.851064	0.505561	1.41243	2.443	NDKA_HUMAN	NME1	0.875486	1.92771
0.903342	0.856164	0.908265	0.8726	0.631313	1.485	EF1G_HUMAN	EEF1G	0.885093	1.05816
0.926784	0.859845	1.12867	0.638978	1.25945	0.774	MYH10_HUMAN	MYH10	0.888569	1.01672
0.956938	0.897666	0.993049	0.706714	1.59236	1.02	RSSA_HUMAN	RPSA	0.888592	1.30618
0.931966	0.998004	1.0582	0.566572	0.699301	1.486	DYH5_HUMAN	DNAH5	0.888686	1.09265
0.931966	0.998004	1.0582	0.566572	0.699301	1.486	DYH8_HUMAN	DNAH8	0.888686	1.09265
0.860585	0.801925	1.20919	0.68306	1.04275	0.645	MYH9_HUMAN	MYH9	0.88869	0.843876
1.06496	0.714796	0.822368	0.95511	1.55521	1.681	RS5_HUMAN	RPS5	0.889309	1.6181
1.08696	1.0846	0.678426	0.714796	1.10742	1.437	ANXA5_HUMAN	ANXA5	0.891194	1.27221
1.26263	0.877193	0.797448	0.631313	0.819672	1.345	APT_HUMAN	APRT	0.892145	1.08234
0.862069	1.06496	0.897666	0.750751	0.703235	1.409	PRDX2_HUMAN	PRDX2	0.893862	1.05612
1.00604	0.995025	0.849618	0.735294	1.58983	0.887	PLST_HUMAN	PLS3	0.896493	1.23841
0.807103	1.05152	0.947867	0.787402	1.06724	0.807	UBA1_HUMAN	UBA1	0.898474	0.937118
1.05708	0.934579	0.962464	0.642674	1.14943	1.909	PROF1_HUMAN	PFN1	0.8992	1.52921
0.873362	0.954198	1.09051	0.67981	0.655738	1.748	6PGD_HUMAN	PGD	0.899471	1.20187
0.93985	1.00503	0.887311	0.774593	0.744048	1.039	ACTZ_HUMAN	ACTR1A	0.901695	0.891524
0.892061	1.06724	0.794913	0.853242	1.30039	1.1	CAPZB_HUMAN	CAPZB	0.901863	1.2002
1.21803	0.94518	0.841043	0.616523	0.816993	1.758	COF1_HUMAN	CFL1	0.905193	1.2875
0.448029	0.629723	1.28535	1.26422	0.464037	0.576	MATR3_HUMAN	MATR3	0.90683	0.520019
1.03627	1.06724	0.771605	0.755858	0.996016	1.439	1433G_HUMAN	YWHAG	0.907742	1.21751
0.893655	1.01626	0.976562	0.75188	1.34409	2.493	RS7_HUMAN	RPS7	0.909589	1.91854
0.881057	0.981354	0.961538	0.825083	0.794913	0.891	TERA_HUMAN	VCP	0.912258	0.842956
0.845309	1.06838	0.821018	0.928505	1.21212	1.473	1433E_HUMAN	YWHAE	0.915802	1.34256
0.88574	1.11235	0.874126	0.793651	1.71527	1.213	ANXA1_HUMAN	ANXA1	0.916466	1.46413
1.03306	1.03627	0.806452	0.798085	0.910747	1.344	1433Z_HUMAN	YWHAZ	0.918466	1.12737
0.93985	1.00503	0.94162	0.791766	0.744048	1.06	ARP2_HUMAN	ACTR2	0.919565	0.902024
0.947867	0.863558	1.17371	0.694444	1.17371	0.912	ACTN1_HUMAN	ACTN1	0.919895	1.04285
0.98912	1.16959	0.915751	0.608643	1.20048	2.337	ARPC4_HUMAN	ARPC4	0.920776	1.76874
1.35135	0.986193	0.845309	0.506842	1.24844	2.602	NDKB_HUMAN	NME2	0.922424	1.92522
0.784929	0.971817	0.921659	1.02459	1.28866	0.931	GBB4_HUMAN	GNB4	0.925749	1.10983
1.02354	1.00604	0.829876	0.859845	0.937207	1.24	G3P_HUMAN	GAPDH	0.929825	1.0886
1.08578	0.814332	0.794913	1.04058	0.904159	1.078	MDHM_HUMAN	MDH2	0.933901	0.99108
0.573723	1.02354	1.10132	1.03842	0.517866	1.209	CAP1_HUMAN	CAP1	0.934252	0.863433
0.99108	0.859107	1.00402	0.894454	1.0846	0.716	IMB1_HUMAN	KPNB1	0.937164	0.900299
0.931099	0.968054	0.925069	0.933707	0.750751	0.893	ACTG_HUMAN	ACTG1	0.939482	0.821875
1.05374	1.11982	0.868056	0.763359	0.963391	1.28	EF1A1_HUMAN	EEF1A1	0.951244	1.1217
0.868056	0.85034	1.05485	1.04493	0.728332	1.159	ATPB_HUMAN	ATP5F1B	0.954545	0.943666
0.724638	1.05042	0.997009	1.04712	1.64745	1.158	RL7_HUMAN	RPL7	0.954797	1.40272
1.00301	0.75815	0.759878	1.2987	1.13122	0.618	RAB7A_HUMAN	RAB7A	0.954935	0.874611
0.948767	1.04493	0.918274	0.908265	0.755858	1.159	KPYM_HUMAN	PKM	0.955059	0.957429
1.03199	1.0846	0.809717	0.906618	0.74129	1.058	MDHC_HUMAN	MDH1	0.958231	0.899645
0.832639	1.21065	0.972763	0.819672	1.73913	1.677	RS13_HUMAN	RPS13	0.958932	1.70807
0.876424	0.99108	1.16009	0.809717	1.06838	0.748	HSP7C_HUMAN	HSPA8	0.959328	0.908188
0.568182	1.02354	1.14943	1.10254	0.560538	0.841	TKT_HUMAN	TKT	0.960921	0.700769
0.905797	1.0846	1.11732	0.746826	0.835422	0.77	HS90B_HUMAN	HSP90AB1	0.963635	0.802711
0.943396	0.888099	1.26263	0.768049	1.29366	0.825	ACTN4_HUMAN	ACTN4	0.965543	1.05933
1.16686	0.892061	0.962464	0.85034	1.30039	2.231	PPIA_HUMAN	PPIA	0.967931	1.7657
0.719424	1.04603	1.12613	0.985222	1.11235	0.89	HXK1_HUMAN	HK1	0.969199	1.00117
1.07991	0.865052	0.863558	1.07759	1.11235	0.632	LAMP2_HUMAN	LAMP2	0.971527	0.872174
0.960615	0.881057	0.823045	1.22399	1.18483	0.998	ROA1_HUMAN	HNRNPA1	0.972177	1.09142
0.917431	0.961538	1.22249	0.787402	1.21951	0.857	TCPQ_HUMAN	CCT8	0.972216	1.03826
0.998004	0.834028	1.02249	1.04058	1.05152	0.559	FLNB_HUMAN	FLNB	0.973777	0.805262
1.20048	1.14416	0.716846	0.841043	1.10497	0.89	SERA_HUMAN	PHGDH	0.975633	0.997486
0.95057	1.02249	1.08814	0.845309	0.913242	0.792	EF2_HUMAN	EEF2	0.976628	0.852621
1.18343	0.974659	1.16414	0.586166	1.0627	2.571	TAGL2_HUMAN	TAGLN2	0.9771	1.81685
0.977517	0.984252	0.848176	1.0989	1.39665	0.949	PCYOX_HUMAN	PCYOX1	0.977212	1.17282
0.922509	0.803213	1.20627	0.977517	0.913242	0.553	4F2_HUMAN	SLC3A2	0.977378	0.733121
0.926784	1.11111	1.12613	0.747384	0.839631	0.739	HS90A_HUMAN	HSP90AA1	0.977851	0.789315
0.823045	1.02564	0.935454	1.12994	1.30548	2.354	RS19_HUMAN	RPS19	0.978521	1.82974
1.0142	0.951475	0.946074	1.00705	1.02775	1.615	RACK1_HUMAN	RACK1	0.979699	1.32137
0.873362	0.98912	1.20192	0.863558	1.13766	0.756	TCPG_HUMAN	CCT3	0.981991	0.946828
0.893655	0.937207	1.0627	1.03627	0.984252	0.992	RRAS_HUMAN	RRAS	0.982458	0.988126
0.947867	0.997009	0.967118	1.02354	1.06383	1.171	TPIS_HUMAN	TPI1	0.983884	1.11741
1.18906	1.02354	0.87108	0.859107	1.43062	1.368	ARPC2_HUMAN	ARPC2	0.985697	1.39931
1.01626	0.848896	0.882613	1.20048	1.16686	1.061	RAB4A_HUMAN	RAB4A	0.987062	1.11393
1.01626	0.848896	0.882613	1.20048	1.16686	1.061	RAB6A_HUMAN	RAB6A	0.987062	1.11393
0.683995	0.98912	1.30039	0.977517	0.713776	0.592	HYOU1_HUMAN	HYOU1	0.987755	0.652888
1.26904	1.1325	0.803213	0.75358	1.77936	1.449	RL5_HUMAN	RPL5	0.989583	1.61418
0.881834	1.35685	0.881834	0.838926	0.602773	1.081	LDHB_HUMAN	LDHB	0.989862	0.841886
0.880282	0.943396	1.11732	1.02249	1.0627	0.716	TCPH_HUMAN	CCT7	0.990873	0.88935
0.794281	0.906618	1.00806	1.25471	0.788022	0.855	CALX_HUMAN	CANX	0.990917	0.821511
1.09769	1.13122	0.84674	0.899281	1.63399	1.174	RS3A_HUMAN	RPS3A	0.993734	1.40399
0.95511	1.14155	1.03093	0.853242	1.74216	1.555	RS9_HUMAN	RPS9	0.995208	1.64858
1.15207	0.93985	0.827815	1.06157	1.15607	1.565	TM109_HUMAN	TMEM109	0.995327	1.36053
1.05932	0.94697	0.861326	1.11982	1.0582	1.101	PDIA6_HUMAN	PDIA6	0.99686	1.0796
1.03627	0.966184	0.940734	1.05263	1.17786	0.699	SPTN1_HUMAN	SPTAN1	0.998955	0.938428
0.91659	1.03734	0.879507	1.18906	0.852515	1.424	RS27A_HUMAN	RPS27A	1.00563	1.13826
1.08814	1.12613	0.938967	0.8726	0.817661	1.036	RS4X_HUMAN	RPS4X	1.00646	0.926831
0.896057	0.924214	0.937207	1.27551	0.88574	1.264	PSA6_HUMAN	PSMA6	1.00825	1.07487
0.904159	1.221	0.998004	0.915751	1.16279	2.102	RL18A_HUMAN	RPL18A	1.00973	1.6324
0.840336	1.04932	0.932836	1.23609	0.882613	1.011	SCRB2_HUMAN	SCARB2	1.01465	0.946806
0.90009	1.002	0.984252	1.17371	0.785546	0.774	ATPA_HUMAN	ATP5F1A	1.01501	0.779773
1.16686	0.881057	0.882613	1.14811	1.66945	---	TMEDA_HUMAN	TMED10	1.01966	1.66945
1.23457	0.996016	0.942507	0.912409	1.68634	1.245	RS8_HUMAN	RPS8	1.02137	1.46567
0.797448	0.874891	1.03842	1.37552	0.841751	0.776	CH60_HUMAN	HSPD1	1.02157	0.808875
0.818331	1.08696	1.18343	1	0.84674	0.569	NAA25_HUMAN	NAA25	1.02218	0.70787
0.874891	1.18906	0.928505	1.09649	1.40449	1.271	RL18_HUMAN	RPL18	1.02224	1.33775
1.11483	1.01833	0.839631	1.11732	1.61031	1.733	RL12_HUMAN	RPL12	1.02253	1.67165
0.901713	0.780031	0.821018	1.58983	0.976562	0.689	RAB5A_HUMAN	RAB5A	1.02315	0.832781
0.776398	0.966184	1.14943	1.20192	1.15607	0.816	HNRPR_HUMAN	HNRNPR	1.02348	0.986035
0.982318	0.981354	1.16279	0.976562	1	0.659	FLNC_HUMAN	FLNC	1.02576	0.8295
1.0627	0.931099	1.15075	0.962464	0.948767	0.778	ENPL_HUMAN	HSP90B1	1.02675	0.863383
1.03306	1.01729	1.17647	0.884956	1.11483	0.856	CLH1_HUMAN	CLTC	1.02794	0.985414
0.618812	0.648508	1.08108	1.76367	0.807103	0.38	VIME_HUMAN	VIM	1.02802	0.593551
1.01833	0.912409	0.8285	1.35318	1.0142	0.868	PHB2_HUMAN	PHB2	1.0281	0.941099
1.0661	0.921659	1.29534	0.829876	1.11483	0.764	RPN2_HUMAN	RPN2	1.02824	0.939414
1.07991	0.946074	1.38313	0.712251	0.913242	0.796	SYTC_HUMAN	TARS1	1.03034	0.854621
0.903342	0.86881	1.13379	1.22699	1.00503	0.525	GRP75_HUMAN	HSPA9	1.03323	0.765013
0.716846	1.63132	0.773395	1.01215	1.15607	0.744	CPNE7_HUMAN	CPNE7	1.03343	0.950035
0.958773	1.12108	0.856898	1.20192	1.19474	0.838	PGRC2_HUMAN	PGRMC2	1.03467	1.01637
1.06496	1.10375	1.01215	0.969932	1.1325	2.361	LEG1_HUMAN	LGALS1	1.0377	1.74675
0.948767	0.907441	1.31579	0.987167	1.35318	0.628	PDIA3_HUMAN	PDIA3	1.03979	0.99059
1.002	1.09051	1.00402	1.07411	1.70648	2.199	RL27_HUMAN	RPL27	1.04266	1.95274
1.11982	1.09649	1.02881	0.928505	1.24069	1.111	TMED7_HUMAN	TMED7	1.04341	1.17585
1.06045	1.14811	0.90009	1.06838	0.880282	0.988	EFTU_HUMAN	TUFM	1.04425	0.934141
1.21655	0.967118	0.880282	1.11359	1.31752	1.384	RB11B_HUMAN	RAB11B	1.04438	1.35076
1.32979	1.12108	0.904977	0.824402	0.581058	1.276	ARP3_HUMAN	ACTR3	1.04506	0.928529
0.944287	1.05263	1.15473	1.04384	1.31926	0.803	SPTB2_HUMAN	SPTBN1	1.04887	1.06113
1.01937	1.06383	0.907441	1.20627	0.87184	0.633	PABP1_HUMAN	PABPC1	1.04923	0.75242
1.3947	0.954198	0.876424	0.976562	1.19048	1.098	PDIA1_HUMAN	P4HB	1.05047	1.14424
1.14155	1.10619	1.20773	0.753012	1.46199	0.996	MOES_HUMAN	MSN	1.05212	1.22899
1.22549	0.97371	0.794913	1.21951	0.877193	0.981	WDR76_HUMAN	WDR76	1.05341	0.929096
1.24688	0.877963	0.994036	1.10132	1.321	1.059	CALR_HUMAN	CALR	1.05505	1.19
0.86881	0.968992	1.23609	1.15207	0.757002	0.682	DDX5_HUMAN	DDX5	1.05649	0.719501
1.20482	1.0917	0.971817	0.963391	0.956023	1.795	LMAN1_HUMAN	LMAN1	1.05793	1.37551
1.03199	0.968054	1.00705	1.22549	1.19332	1.258	RL7A_HUMAN	RPL7A	1.05815	1.22566
1.01626	0.856164	1.12994	1.23457	0.793021	0.96	CISY_HUMAN	CS	1.05923	0.876511
1.05152	1.02354	1.15741	1.01112	1.53374	0.98	ADT2_HUMAN	SLC25A5	1.0609	1.25687
1.06496	1.10497	1.1976	0.88574	1.35501	0.781	EZRI_HUMAN	EZR	1.06332	1.06801
0.94697	1.78253	0.88574	0.641026	1.8315	1.966	GSTO1_HUMAN	GSTO1	1.06407	1.89875
1.15741	0.987167	1.02669	1.09051	0.742942	0.963	K1C9_HUMAN	KRT9	1.06545	0.852971
1.18906	0.831947	0.998004	1.25945	1.22249	0.656	HCD2_HUMAN	HSD17B10	1.06961	0.939247
1.04822	1.05152	0.953289	1.23457	0.994036	0.831	PRAF3_HUMAN	ARL6IP5	1.0719	0.912518
1.05152	0.984252	1.08932	1.17925	0.811688	0.797	XRCC5_HUMAN	XRCC5	1.07609	0.804344
1.03413	1.29366	0.969932	1.00705	0.623053	1.211	LDHA_HUMAN	LDHA	1.07619	0.917026
0.795545	1.3587	1.0661	1.08932	1.48368	0.732	PRKDC_HUMAN	PRKDC	1.07742	1.10784
1.24533	0.841751	1.3089	0.927644	1.5015	0.555	DYHC1_HUMAN	DYNC1H1	1.08091	1.02825
0.938967	0.983284	1.36426	1.03734	1.08578	0.783	NDUV2_HUMAN	NDUFV2	1.08096	0.934388
1.11732	1.08578	0.935454	1.19048	1.04275	1.117	ECHB_HUMAN	HADHB	1.08226	1.07988
1.20773	1.01317	0.954198	1.16009	1.15207	1.166	HNRPK_HUMAN	HNRNPK	1.0838	1.15904
0.990099	1.08578	1.21951	1.04712	1.01112	0.702	HS71A_HUMAN	HSPA1A	1.08563	0.856561
0.75815	1.33511	1.41243	0.841751	1.16009	0.97	SND1_HUMAN	SND1	1.08686	1.06505
1.07527	1.20048	1.10865	0.979432	1.21951	0.706	ACLY_HUMAN	ACLY	1.09096	0.962756
1.11982	0.987167	1.15473	1.10742	1.07991	0.77	FLNA_HUMAN	FLNA	1.09229	0.924957
1.47059	1.04275	0.852515	1.0101	1.63934	0.993	ANXA2_HUMAN	ANXA2	1.09399	1.31617
0.823045	1	1.05485	1.49925	0.689655	1.101	RTN4_HUMAN	RTN4	1.09429	0.895328
0.95511	0.721501	1.68919	1.02459	1.01317	0.666	TCPD_HUMAN	CCT4	1.0976	0.839586
0.946074	1.05374	1.20337	1.20773	0.821018	0.568	HNRPU_HUMAN	HNRNPU	1.10273	0.694509
0.921659	1.13507	1.18343	1.17786	0.999001	0.934	UBP14_HUMAN	USP14	1.10451	0.9665
1.0101	1.0627	1.17371	1.17786	0.800641	0.863	VINC_HUMAN	VCL	1.10609	0.83182
1.37931	1.21951	0.898473	0.937207	1.66945	1.657	RS3_HUMAN	RPS3	1.10863	1.66322
1.5748	0.867303	0.825764	1.16686	1.42653	1.279	P4HA1_HUMAN	P4HA1	1.10868	1.35277
1.28041	1.08108	1.32275	0.755858	0.834725	1.72	CD59_HUMAN	CD59	1.11003	1.27736
1.11732	1.03306	1.13636	1.16959	0.855432	0.967	MIC60_HUMAN	IMMT	1.11408	0.911216
1.00604	0.972763	1.11483	1.39082	1.07411	0.886	GANAB_HUMAN	GANAB	1.12111	0.980057
0.913242	0.820345	1.21212	1.5456	0.81367	0.571	ITB1_HUMAN	ITGB1	1.12283	0.692335
0.893655	1.22249	1.31752	1.07411	0.815661	2.023	FSCN1_HUMAN	FSCN1	1.12695	1.41933
1.20919	0.997009	1.28866	1.04167	1.04493	0.709	RRBP1_HUMAN	RRBP1	1.13413	0.876966
1.09409	1.04822	0.565611	1.8315	0.880282	0.821	NB5R3_HUMAN	CYB5R3	1.13486	0.850641
1.42857	1.14943	1.12867	0.883392	1.45773	1.344	FKB10_HUMAN	FKBP10	1.14751	1.40086
1.02669	1.05263	1.443	1.07527	1.11982	0.742	RPN1_HUMAN	RPN1	1.1494	0.93091
1.28866	1.07411	1.0627	1.18906	0.822368	1.115	CKAP4_HUMAN	CKAP4	1.15363	0.968684
1.14679	1.10132	1.0846	1.2837	0.856898	1.057	DDX17_HUMAN	DDX17	1.1541	0.956949
1.63132	1.001	0.92081	1.07181	1.60514	2.022	PPIB_HUMAN	PPIB	1.15624	1.81357
1.19617	1.05263	0.860585	1.51745	1.7762	1.236	PHB_HUMAN	PHB	1.15671	1.5061
1.22249	1.1274	1.24378	1.03842	0.712251	0.541	AMOT_HUMAN	AMOT	1.15802	0.626625
0.951475	1.16279	1.1534	1.43062	1.25313	1.829	ATPK_HUMAN	ATP5MF	1.17457	1.54107
1.12994	1.3986	0.753012	1.41844	0.84674	2.096	CATB_HUMAN	CTSB	1.175	1.47137
1.05042	1.15875	1.0142	1.53846	0.800641	0.816	K1C10_HUMAN	KRT10	1.19046	0.80832
1.15075	1.09529	1.55763	0.967118	1.3369	0.696	STT3A_HUMAN	STT3A	1.1927	1.01645
1.05597	1.05485	0.96432	1.70648	1.02881	0.972	HNRPC_HUMAN	HNRNPC	1.19541	1.0004
1.5528	0.985222	1.12867	1.1655	0.983284	1.446	TXND5_HUMAN	TXNDC5	1.20805	1.21464
1.49477	1.11982	1.0142	1.24688	0.725689	1.19	STRAP_HUMAN	STRAP	1.21892	0.957845
0.986193	1.14416	1.19474	1.5748	0.769823	0.663	K22E_HUMAN	KRT2	1.22498	0.716411
1.36054	1.04603	1.13122	1.37741	0.774593	0.795	K2C1_HUMAN	KRT1	1.2288	0.784797
1.18906	1.51976	0.931099	1.28535	1.83824	0.781	HNRH1_HUMAN	HNRNPH1	1.23132	1.30962
0.884173	0.771605	0.825764	2.53807	0.796813	2.311	NPM_HUMAN	NPM1	1.2549	1.55391
1.10988	0.857633	1.09051	1.99203	0.996016	0.388	K2C8_HUMAN	KRT8	1.26251	0.692008
0.983284	0.928505	0.917431	2.22222	1.0917	0.766	ROA2_HUMAN	HNRNPA2B1	1.26286	0.928852
1.01833	1.21212	1.08932	1.7331	1.01729	0.872	LMNA_HUMAN	LMNA	1.26322	0.944647
1.51976	1.12233	0.938086	1.52672	2.40385	1.747	SERPH_HUMAN	SERPINH1	1.27672	2.07542
2.09644	1.14416	0.725163	1.14679	1.22399	1.601	CATD_HUMAN	CTSD	1.27814	1.4125
1.26263	1.22249	1.64204	1.02041	2.1692	1.094	PFKAP_HUMAN	PFKP	1.28689	1.6316
1.0917	0.846024	1.58479	1.65563	1.07991	0.685	XRCC6_HUMAN	XRCC6	1.29454	0.882457
0.798722	0.942507	1.48148	2.08768	1.07296	0.307	GTR1_HUMAN	SLC2A1	1.3276	0.689981
1.44928	1.10988	0.837521	1.94932	1.39665	---	HSPB1_HUMAN	HSPB1	1.3365	1.39665
1.23762	1.47275	1.40252	1.23762	0.58072	0.726	IL25_HUMAN	IL25	1.33763	0.65336
0.759878	1.443	1.0627	2.09205	0.868056	0.815	ALBU_HUMAN	ALB	1.33941	0.841528
0.979432	0.884956	1.57978	1.9305	1.10375	0.845	PDIA4_HUMAN	PDIA4	1.34367	0.974376
1.34048	1.16009	1.10865	1.78253	0.707714	0.668	K2C6B_HUMAN	KRT6B	1.34794	0.687857
1.26422	1.7301	1.287	1.19617	1.52207	0.508	LAMC1_HUMAN	LAMC1	1.36937	1.01504
1.44509	1.27551	1.20337	1.58983	1.11235	0.733	ILF3_HUMAN	ILF3	1.37845	0.922674
1.32979	1.14811	1.11857	2.14133	1.49925	1.066	H2A1A_HUMAN	H2AC1	1.43445	1.28263
1.27551	1.21212	1.06045	2.21239	0.766871	0.653	K1C19_HUMAN	KRT19	1.44012	0.709936
0.926784	0.926784	0.931099	3.1348	0.951475	0.891	AT2A2_HUMAN	ATP2A2	1.47987	0.921237
1.2837	0.969932	0.979432	2.75482	1.65837	1.07	H2B1C_HUMAN	H2BC10	1.49697	1.36419
1.18624	1.0627	1.08108	2.75482	1.00301	0.886	K1C18_HUMAN	KRT18	1.52121	0.944505
1.40568	1.26263	1.49425	1.97628	0.846024	1.083	TBE1_HUMAN	MMP2	1.53471	0.964512
1.83824	1.51515	0.957854	1.92308	1.02041	1.611	CO1A1_HUMAN	COL1A1	1.55858	1.3157
1.74216	1.16959	1.13122	2.29358	1.49031	1.274	FINC_HUMAN	FN1	1.58414	1.38216
2.04082	1.09409	0.971817	3.01205	1.69779	1.064	H4_HUMAN	H4C9	1.77969	1.3809
3.22581	1.40845	1.32275	1.96078	0.626959	0.562	ITAV_HUMAN	ITGAV	1.97945	0.59448
